# Supplementary material for: Genomic analyses of Burkholderia respiratory isolates indicates two evolutionarily distinct B. anthina clades
Source: Front Microbiol. 2023 Nov 21;14:1274280. doi: 10.3389/fmicb.2023.1274280 (PMC10702961; doi:10.3389/fmicb.2023.1274280)
Supplement: Supplementary file 1 [file Table_1.XLSX]

## Sheet: Clade I
Genome	Category	Subcategory	Subsystem	Role
Burkholderia anthina 1CH1	Iron acquisition and metabolism	Siderophores	Siderophore Pyoverdine	L-ornithine 5-monooxygenase (EC 1.13.12.-), PvdA of pyoverdin biosynthesis
Burkholderia anthina 1CH2	Iron acquisition and metabolism	Siderophores	Siderophore Pyoverdine	Pyoverdine synthetase PvdF, N5-hydroxyornithine formyltransferase
Burkholderia anthina 1CH3	Iron acquisition and metabolism	Siderophores	Siderophore Pyoverdine	Non-ribosomal peptide synthetase modules, pyoverdine
Burkholderia anthina 1CH4	Iron acquisition and metabolism	Siderophores	Siderophore Pyoverdine	Siderophore biosynthesis non-ribosomal peptide synthetase modules
Burkholderia anthina 1CH5	Iron acquisition and metabolism	Siderophores	Siderophore Aerobactin	Ferric hydroxamate ABC transporter (TC 3.A.1.14.3), permease component FhuB
Burkholderia anthina 1CH6	Iron acquisition and metabolism	Siderophores	Siderophore Aerobactin	Iron-chelator utilization protein
Burkholderia anthina 1CH7	Iron acquisition and metabolism	Siderophores	Siderophore Aerobactin	Ferric hydroxamate ABC transporter (TC 3.A.1.14.3), ATP-binding protein FhuC
Burkholderia anthina 1CH8	Iron acquisition and metabolism	Siderophores	Siderophore Aerobactin	Ferric hydroxamate ABC transporter (TC 3.A.1.14.3), periplasmic substrate binding protein FhuD
Burkholderia anthina 1CH9	Iron acquisition and metabolism	Iron acquisition and metabolism - no subcategory	Iron acquisition in Streptococcus	Ferric iron ABC transporter, ATP-binding protein
Burkholderia anthina 1CH10	Iron acquisition and metabolism	Iron acquisition and metabolism - no subcategory	Iron acquisition in Streptococcus	Ferric iron ABC transporter, iron-binding protein
Burkholderia anthina 1CH11	Iron acquisition and metabolism	Iron acquisition and metabolism - no subcategory	Iron acquisition in Streptococcus	Ferric iron ABC transporter, permease protein
Burkholderia anthina 1CH12	Iron acquisition and metabolism	Iron acquisition and metabolism - no subcategory	Heme, hemin uptake and utilization systems in GramPositives	Hemin transport protein HmuS
Burkholderia anthina 1CH13	Iron acquisition and metabolism	Iron acquisition and metabolism - no subcategory	Hemin transport system	Periplasmic hemin-binding protein
Burkholderia anthina 1CH14	Iron acquisition and metabolism	Iron acquisition and metabolism - no subcategory	Hemin transport system	ABC-type hemin transport system, ATPase component
Burkholderia anthina 1CH15	Iron acquisition and metabolism	Iron acquisition and metabolism - no subcategory	Hemin transport system	Outer membrane receptor proteins, mostly Fe transport
Burkholderia anthina 1CH16	Iron acquisition and metabolism	Iron acquisition and metabolism - no subcategory	Hemin transport system	Hemin uptake protein
Burkholderia anthina 1CH17	Iron acquisition and metabolism	Iron acquisition and metabolism - no subcategory	Hemin transport system	Hemin ABC transporter, permease protein
Burkholderia anthina 1CH18	Iron acquisition and metabolism	Iron acquisition and metabolism - no subcategory	Hemin transport system	Ferric reductase (1.6.99.14)
Burkholderia anthina 1CH19	Iron acquisition and metabolism	Iron acquisition and metabolism - no subcategory	Hemin transport system	Hemin transport protein HmuS
Burkholderia anthina 1CH20	Iron acquisition and metabolism	Iron acquisition and metabolism - no subcategory	ABC-type iron transport system	ABC-type Fe3+ transport system, periplasmic component
Burkholderia anthina 1CH21	Iron acquisition and metabolism	Iron acquisition and metabolism - no subcategory	ABC-type iron transport system	FIG005478: Porin, Gram-negative type
Burkholderia anthina 1CH22	Iron acquisition and metabolism	Iron acquisition and metabolism - no subcategory	ABC-type iron transport system	ABC-type spermidine/putrescine transport systems, ATPase components
Burkholderia anthina 1CH23	Iron acquisition and metabolism	Iron acquisition and metabolism - no subcategory	ABC-type iron transport system	ABC Fe3+ siderophore transporter, inner membrane subunit
Burkholderia anthina 1CH24	Iron acquisition and metabolism	Iron acquisition and metabolism - no subcategory	Encapsulating protein for DyP-type peroxidase and ferritin-like protein oligomers	Predicted dye-decolorizing peroxidase (DyP), encapsulated subgroup
Burkholderia anthina 1CH25	Iron acquisition and metabolism	Iron acquisition and metabolism - no subcategory	Encapsulating protein for DyP-type peroxidase and ferritin-like protein oligomers	Encapsulating protein for a DyP-type peroxidase or ferritin-like protein oligomers
Burkholderia anthina 1CH26	Iron acquisition and metabolism	Iron acquisition and metabolism - no subcategory	Encapsulating protein for DyP-type peroxidase and ferritin-like protein oligomers	Predicted dye-decolorizing peroxidase (DyP), YfeX-like subgroup
Burkholderia anthina AU1293	Iron acquisition and metabolism	Siderophores	Siderophore Pyoverdine	L-ornithine 5-monooxygenase (EC 1.13.12.-), PvdA of pyoverdin biosynthesis
Burkholderia anthina AU1294	Iron acquisition and metabolism	Siderophores	Siderophore Pyoverdine	Pyoverdine synthetase PvdF, N5-hydroxyornithine formyltransferase
Burkholderia anthina AU1295	Iron acquisition and metabolism	Siderophores	Siderophore Pyoverdine	Non-ribosomal peptide synthetase modules, pyoverdine
Burkholderia anthina AU1296	Iron acquisition and metabolism	Siderophores	Siderophore Pyoverdine	Siderophore biosynthesis non-ribosomal peptide synthetase modules
Burkholderia anthina AU1297	Iron acquisition and metabolism	Iron acquisition and metabolism - no subcategory	Iron acquisition in Streptococcus	Ferric iron ABC transporter, ATP-binding protein
Burkholderia anthina AU1298	Iron acquisition and metabolism	Iron acquisition and metabolism - no subcategory	Iron acquisition in Streptococcus	Ferric iron ABC transporter, iron-binding protein
Burkholderia anthina AU1299	Iron acquisition and metabolism	Iron acquisition and metabolism - no subcategory	Iron acquisition in Streptococcus	Ferric iron ABC transporter, permease protein
Burkholderia anthina AU1300	Iron acquisition and metabolism	Iron acquisition and metabolism - no subcategory	Heme, hemin uptake and utilization systems in GramPositives	Hemin transport protein HmuS
Burkholderia anthina AU1301	Iron acquisition and metabolism	Iron acquisition and metabolism - no subcategory	Heme, hemin uptake and utilization systems in GramNegatives	Ferric siderophore transport system, periplasmic binding protein TonB
Burkholderia anthina AU1302	Iron acquisition and metabolism	Iron acquisition and metabolism - no subcategory	Heme, hemin uptake and utilization systems in GramNegatives	Ferric reductase (1.6.99.14)
Burkholderia anthina AU1303	Iron acquisition and metabolism	Iron acquisition and metabolism - no subcategory	Heme, hemin uptake and utilization systems in GramNegatives	Paraquat-inducible protein B
Burkholderia anthina AU1304	Iron acquisition and metabolism	Iron acquisition and metabolism - no subcategory	Heme, hemin uptake and utilization systems in GramNegatives	Putative heme iron utilization protein
Burkholderia anthina AU1305	Iron acquisition and metabolism	Iron acquisition and metabolism - no subcategory	Heme, hemin uptake and utilization systems in GramNegatives	Periplasmic hemin-binding protein
Burkholderia anthina AU1306	Iron acquisition and metabolism	Iron acquisition and metabolism - no subcategory	Heme, hemin uptake and utilization systems in GramNegatives	ABC-type hemin transport system, ATPase component
Burkholderia anthina AU1307	Iron acquisition and metabolism	Iron acquisition and metabolism - no subcategory	Heme, hemin uptake and utilization systems in GramNegatives	Electron transfer flavoprotein, beta subunit
Burkholderia anthina AU1308	Iron acquisition and metabolism	Iron acquisition and metabolism - no subcategory	Heme, hemin uptake and utilization systems in GramNegatives	Hemin uptake protein
Burkholderia anthina AU1309	Iron acquisition and metabolism	Iron acquisition and metabolism - no subcategory	Heme, hemin uptake and utilization systems in GramNegatives	Outer membrane receptor proteins, mostly Fe transport
Burkholderia anthina AU1310	Iron acquisition and metabolism	Iron acquisition and metabolism - no subcategory	Heme, hemin uptake and utilization systems in GramNegatives	Hemin ABC transporter, permease protein
Burkholderia anthina AU1311	Iron acquisition and metabolism	Iron acquisition and metabolism - no subcategory	Heme, hemin uptake and utilization systems in GramNegatives	Paraquat-inducible protein A
Burkholderia anthina AU1312	Iron acquisition and metabolism	Iron acquisition and metabolism - no subcategory	Heme, hemin uptake and utilization systems in GramNegatives	Hemin transport protein HmuS
Burkholderia anthina AU1313	Iron acquisition and metabolism	Iron acquisition and metabolism - no subcategory	Hemin transport system	Ferric siderophore transport system, periplasmic binding protein TonB
Burkholderia anthina AU1314	Iron acquisition and metabolism	Iron acquisition and metabolism - no subcategory	Hemin transport system	Ferric reductase (1.6.99.14)
Burkholderia anthina AU1315	Iron acquisition and metabolism	Iron acquisition and metabolism - no subcategory	Hemin transport system	ABC-type hemin transport system, ATPase component
Burkholderia anthina AU1316	Iron acquisition and metabolism	Iron acquisition and metabolism - no subcategory	Hemin transport system	Periplasmic hemin-binding protein
Burkholderia anthina AU1317	Iron acquisition and metabolism	Iron acquisition and metabolism - no subcategory	Hemin transport system	Hemin uptake protein
Burkholderia anthina AU1318	Iron acquisition and metabolism	Iron acquisition and metabolism - no subcategory	Hemin transport system	Outer membrane receptor proteins, mostly Fe transport
Burkholderia anthina AU1319	Iron acquisition and metabolism	Iron acquisition and metabolism - no subcategory	Hemin transport system	Hemin ABC transporter, permease protein
Burkholderia anthina AU1320	Iron acquisition and metabolism	Iron acquisition and metabolism - no subcategory	Hemin transport system	Hemin transport protein HmuS
Burkholderia anthina AU1321	Iron acquisition and metabolism	Iron acquisition and metabolism - no subcategory	ABC-type iron transport system	ABC-type Fe3+ transport system, periplasmic component
Burkholderia anthina AU1322	Iron acquisition and metabolism	Iron acquisition and metabolism - no subcategory	ABC-type iron transport system	FIG005478: Porin, Gram-negative type
Burkholderia anthina AU1323	Iron acquisition and metabolism	Iron acquisition and metabolism - no subcategory	ABC-type iron transport system	ABC-type spermidine/putrescine transport systems, ATPase components
Burkholderia anthina AU1324	Iron acquisition and metabolism	Iron acquisition and metabolism - no subcategory	ABC-type iron transport system	ABC Fe3+ siderophore transporter, inner membrane subunit
Burkholderia anthina AU1325	Iron acquisition and metabolism	Iron acquisition and metabolism - no subcategory	Encapsulating protein for DyP-type peroxidase and ferritin-like protein oligomers	Predicted dye-decolorizing peroxidase (DyP), encapsulated subgroup
Burkholderia anthina AU1326	Iron acquisition and metabolism	Iron acquisition and metabolism - no subcategory	Encapsulating protein for DyP-type peroxidase and ferritin-like protein oligomers	Encapsulating protein for a DyP-type peroxidase or ferritin-like protein oligomers
Burkholderia anthina AU1327	Iron acquisition and metabolism	Iron acquisition and metabolism - no subcategory	Encapsulating protein for DyP-type peroxidase and ferritin-like protein oligomers	Predicted dye-decolorizing peroxidase (DyP), YfeX-like subgroup
Burkholderia anthina AU37524	Iron acquisition and metabolism	Siderophores	Siderophore Pyoverdine	L-ornithine 5-monooxygenase (EC 1.13.12.-), PvdA of pyoverdin biosynthesis
Burkholderia anthina AU37525	Iron acquisition and metabolism	Siderophores	Siderophore Pyoverdine	Pyoverdine synthetase PvdF, N5-hydroxyornithine formyltransferase
Burkholderia anthina AU37526	Iron acquisition and metabolism	Siderophores	Siderophore Pyoverdine	Non-ribosomal peptide synthetase modules, pyoverdine
Burkholderia anthina AU37527	Iron acquisition and metabolism	Siderophores	Siderophore Pyoverdine	Siderophore biosynthesis non-ribosomal peptide synthetase modules
Burkholderia anthina AU37528	Iron acquisition and metabolism	Siderophores	Iron siderophore sensor & receptor system	FIG006045: Sigma factor, ECF subfamily
Burkholderia anthina AU37529	Iron acquisition and metabolism	Siderophores	Iron siderophore sensor & receptor system	Iron siderophore sensor protein
Burkholderia anthina AU37530	Iron acquisition and metabolism	Siderophores	Siderophore Aerobactin	Ferric hydroxamate ABC transporter (TC 3.A.1.14.3), permease component FhuB
Burkholderia anthina AU37531	Iron acquisition and metabolism	Siderophores	Siderophore Aerobactin	Iron-chelator utilization protein
Burkholderia anthina AU37532	Iron acquisition and metabolism	Siderophores	Siderophore Aerobactin	Ferric hydroxamate ABC transporter (TC 3.A.1.14.3), ATP-binding protein FhuC
Burkholderia anthina AU37533	Iron acquisition and metabolism	Siderophores	Siderophore Aerobactin	Ferric hydroxamate ABC transporter (TC 3.A.1.14.3), periplasmic substrate binding protein FhuD
Burkholderia anthina AU37534	Iron acquisition and metabolism	Iron acquisition and metabolism - no subcategory	Iron acquisition in Streptococcus	Ferric iron ABC transporter, ATP-binding protein
Burkholderia anthina AU37535	Iron acquisition and metabolism	Iron acquisition and metabolism - no subcategory	Iron acquisition in Streptococcus	Ferric iron ABC transporter, iron-binding protein
Burkholderia anthina AU37536	Iron acquisition and metabolism	Iron acquisition and metabolism - no subcategory	Iron acquisition in Streptococcus	Ferric iron ABC transporter, permease protein
Burkholderia anthina AU37537	Iron acquisition and metabolism	Iron acquisition and metabolism - no subcategory	Heme, hemin uptake and utilization systems in GramPositives	Hemin transport protein HmuS
Burkholderia anthina AU37538	Iron acquisition and metabolism	Iron acquisition and metabolism - no subcategory	Heme, hemin uptake and utilization systems in GramNegatives	Ferric siderophore transport system, periplasmic binding protein TonB
Burkholderia anthina AU37539	Iron acquisition and metabolism	Iron acquisition and metabolism - no subcategory	Heme, hemin uptake and utilization systems in GramNegatives	Ferric reductase (1.6.99.14)
Burkholderia anthina AU37540	Iron acquisition and metabolism	Iron acquisition and metabolism - no subcategory	Heme, hemin uptake and utilization systems in GramNegatives	Paraquat-inducible protein B
Burkholderia anthina AU37541	Iron acquisition and metabolism	Iron acquisition and metabolism - no subcategory	Heme, hemin uptake and utilization systems in GramNegatives	Putative heme iron utilization protein
Burkholderia anthina AU37542	Iron acquisition and metabolism	Iron acquisition and metabolism - no subcategory	Heme, hemin uptake and utilization systems in GramNegatives	Periplasmic hemin-binding protein
Burkholderia anthina AU37543	Iron acquisition and metabolism	Iron acquisition and metabolism - no subcategory	Heme, hemin uptake and utilization systems in GramNegatives	ABC-type hemin transport system, ATPase component
Burkholderia anthina AU37544	Iron acquisition and metabolism	Iron acquisition and metabolism - no subcategory	Heme, hemin uptake and utilization systems in GramNegatives	Electron transfer flavoprotein, beta subunit
Burkholderia anthina AU37545	Iron acquisition and metabolism	Iron acquisition and metabolism - no subcategory	Heme, hemin uptake and utilization systems in GramNegatives	Hemin uptake protein
Burkholderia anthina AU37546	Iron acquisition and metabolism	Iron acquisition and metabolism - no subcategory	Heme, hemin uptake and utilization systems in GramNegatives	Outer membrane receptor proteins, mostly Fe transport
Burkholderia anthina AU37547	Iron acquisition and metabolism	Iron acquisition and metabolism - no subcategory	Heme, hemin uptake and utilization systems in GramNegatives	Hemin ABC transporter, permease protein
Burkholderia anthina AU37548	Iron acquisition and metabolism	Iron acquisition and metabolism - no subcategory	Heme, hemin uptake and utilization systems in GramNegatives	Paraquat-inducible protein A
Burkholderia anthina AU37549	Iron acquisition and metabolism	Iron acquisition and metabolism - no subcategory	Heme, hemin uptake and utilization systems in GramNegatives	Hemin transport protein HmuS
Burkholderia anthina AU37550	Iron acquisition and metabolism	Iron acquisition and metabolism - no subcategory	Hemin transport system	Ferric siderophore transport system, periplasmic binding protein TonB
Burkholderia anthina AU37551	Iron acquisition and metabolism	Iron acquisition and metabolism - no subcategory	Hemin transport system	Ferric reductase (1.6.99.14)
Burkholderia anthina AU37552	Iron acquisition and metabolism	Iron acquisition and metabolism - no subcategory	Hemin transport system	ABC-type hemin transport system, ATPase component
Burkholderia anthina AU37553	Iron acquisition and metabolism	Iron acquisition and metabolism - no subcategory	Hemin transport system	Periplasmic hemin-binding protein
Burkholderia anthina AU37554	Iron acquisition and metabolism	Iron acquisition and metabolism - no subcategory	Hemin transport system	Hemin uptake protein
Burkholderia anthina AU37555	Iron acquisition and metabolism	Iron acquisition and metabolism - no subcategory	Hemin transport system	Outer membrane receptor proteins, mostly Fe transport
Burkholderia anthina AU37556	Iron acquisition and metabolism	Iron acquisition and metabolism - no subcategory	Hemin transport system	Hemin ABC transporter, permease protein
Burkholderia anthina AU37557	Iron acquisition and metabolism	Iron acquisition and metabolism - no subcategory	Hemin transport system	Hemin transport protein HmuS
Burkholderia anthina AU37558	Iron acquisition and metabolism	Iron acquisition and metabolism - no subcategory	ABC-type iron transport system	ABC-type Fe3+ transport system, periplasmic component
Burkholderia anthina AU37559	Iron acquisition and metabolism	Iron acquisition and metabolism - no subcategory	ABC-type iron transport system	FIG005478: Porin, Gram-negative type
Burkholderia anthina AU37560	Iron acquisition and metabolism	Iron acquisition and metabolism - no subcategory	ABC-type iron transport system	ABC-type spermidine/putrescine transport systems, ATPase components
Burkholderia anthina AU37561	Iron acquisition and metabolism	Iron acquisition and metabolism - no subcategory	ABC-type iron transport system	ABC Fe3+ siderophore transporter, inner membrane subunit
Burkholderia anthina AU37562	Iron acquisition and metabolism	Iron acquisition and metabolism - no subcategory	Encapsulating protein for DyP-type peroxidase and ferritin-like protein oligomers	Predicted dye-decolorizing peroxidase (DyP), encapsulated subgroup
Burkholderia anthina AU37563	Iron acquisition and metabolism	Iron acquisition and metabolism - no subcategory	Encapsulating protein for DyP-type peroxidase and ferritin-like protein oligomers	Encapsulating protein for a DyP-type peroxidase or ferritin-like protein oligomers
Burkholderia anthina AU37564	Iron acquisition and metabolism	Iron acquisition and metabolism - no subcategory	Encapsulating protein for DyP-type peroxidase and ferritin-like protein oligomers	Predicted dye-decolorizing peroxidase (DyP), YfeX-like subgroup
Burkholderia anthina BCC0037	Iron acquisition and metabolism	Siderophores	Siderophore Pyoverdine	L-ornithine 5-monooxygenase (EC 1.13.12.-), PvdA of pyoverdin biosynthesis
Burkholderia anthina BCC0038	Iron acquisition and metabolism	Siderophores	Siderophore Pyoverdine	Pyoverdine synthetase PvdF, N5-hydroxyornithine formyltransferase
Burkholderia anthina BCC0039	Iron acquisition and metabolism	Siderophores	Siderophore Pyoverdine	Non-ribosomal peptide synthetase modules, pyoverdine
Burkholderia anthina BCC0040	Iron acquisition and metabolism	Siderophores	Siderophore Pyoverdine	Siderophore biosynthesis non-ribosomal peptide synthetase modules
Burkholderia anthina BCC0041	Iron acquisition and metabolism	Iron acquisition and metabolism - no subcategory	Iron acquisition in Streptococcus	Ferric iron ABC transporter, ATP-binding protein
Burkholderia anthina BCC0042	Iron acquisition and metabolism	Iron acquisition and metabolism - no subcategory	Iron acquisition in Streptococcus	Ferric iron ABC transporter, iron-binding protein
Burkholderia anthina BCC0043	Iron acquisition and metabolism	Iron acquisition and metabolism - no subcategory	Iron acquisition in Streptococcus	Ferric iron ABC transporter, permease protein
Burkholderia anthina BCC0044	Iron acquisition and metabolism	Iron acquisition and metabolism - no subcategory	Heme, hemin uptake and utilization systems in GramPositives	Hemin transport protein HmuS
Burkholderia anthina BCC0045	Iron acquisition and metabolism	Iron acquisition and metabolism - no subcategory	Hemin transport system	Periplasmic hemin-binding protein
Burkholderia anthina BCC0046	Iron acquisition and metabolism	Iron acquisition and metabolism - no subcategory	Hemin transport system	ABC-type hemin transport system, ATPase component
Burkholderia anthina BCC0047	Iron acquisition and metabolism	Iron acquisition and metabolism - no subcategory	Hemin transport system	Outer membrane receptor proteins, mostly Fe transport
Burkholderia anthina BCC0048	Iron acquisition and metabolism	Iron acquisition and metabolism - no subcategory	Hemin transport system	Hemin uptake protein
Burkholderia anthina BCC0049	Iron acquisition and metabolism	Iron acquisition and metabolism - no subcategory	Hemin transport system	Hemin ABC transporter, permease protein
Burkholderia anthina BCC0050	Iron acquisition and metabolism	Iron acquisition and metabolism - no subcategory	Hemin transport system	Ferric reductase (1.6.99.14)
Burkholderia anthina BCC0051	Iron acquisition and metabolism	Iron acquisition and metabolism - no subcategory	Hemin transport system	Hemin transport protein HmuS
Burkholderia anthina BCC0052	Iron acquisition and metabolism	Iron acquisition and metabolism - no subcategory	ABC-type iron transport system	ABC-type Fe3+ transport system, periplasmic component
Burkholderia anthina BCC0053	Iron acquisition and metabolism	Iron acquisition and metabolism - no subcategory	ABC-type iron transport system	FIG005478: Porin, Gram-negative type
Burkholderia anthina BCC0054	Iron acquisition and metabolism	Iron acquisition and metabolism - no subcategory	ABC-type iron transport system	ABC-type spermidine/putrescine transport systems, ATPase components
Burkholderia anthina BCC0055	Iron acquisition and metabolism	Iron acquisition and metabolism - no subcategory	ABC-type iron transport system	ABC Fe3+ siderophore transporter, inner membrane subunit
Burkholderia anthina BCC0056	Iron acquisition and metabolism	Iron acquisition and metabolism - no subcategory	Encapsulating protein for DyP-type peroxidase and ferritin-like protein oligomers	Predicted dye-decolorizing peroxidase (DyP), encapsulated subgroup
Burkholderia anthina BCC0057	Iron acquisition and metabolism	Iron acquisition and metabolism - no subcategory	Encapsulating protein for DyP-type peroxidase and ferritin-like protein oligomers	Encapsulating protein for a DyP-type peroxidase or ferritin-like protein oligomers
Burkholderia anthina BCC0058	Iron acquisition and metabolism	Iron acquisition and metabolism - no subcategory	Encapsulating protein for DyP-type peroxidase and ferritin-like protein oligomers	Predicted dye-decolorizing peroxidase (DyP), YfeX-like subgroup
Burkholderia anthina BCC0404	Iron acquisition and metabolism	Siderophores	Siderophore Pyoverdine	L-ornithine 5-monooxygenase (EC 1.13.12.-), PvdA of pyoverdin biosynthesis
Burkholderia anthina BCC0405	Iron acquisition and metabolism	Siderophores	Siderophore Pyoverdine	Pyoverdine synthetase PvdF, N5-hydroxyornithine formyltransferase
Burkholderia anthina BCC0406	Iron acquisition and metabolism	Siderophores	Siderophore Pyoverdine	Non-ribosomal peptide synthetase modules, pyoverdine
Burkholderia anthina BCC0407	Iron acquisition and metabolism	Siderophores	Siderophore Pyoverdine	Siderophore biosynthesis non-ribosomal peptide synthetase modules
Burkholderia anthina BCC0408	Iron acquisition and metabolism	Siderophores	Iron siderophore sensor & receptor system	FIG006045: Sigma factor, ECF subfamily
Burkholderia anthina BCC0409	Iron acquisition and metabolism	Siderophores	Iron siderophore sensor & receptor system	Iron siderophore sensor protein
Burkholderia anthina BCC0410	Iron acquisition and metabolism	Iron acquisition and metabolism - no subcategory	Iron acquisition in Streptococcus	Ferric iron ABC transporter, ATP-binding protein
Burkholderia anthina BCC0411	Iron acquisition and metabolism	Iron acquisition and metabolism - no subcategory	Iron acquisition in Streptococcus	Ferric iron ABC transporter, iron-binding protein
Burkholderia anthina BCC0412	Iron acquisition and metabolism	Iron acquisition and metabolism - no subcategory	Iron acquisition in Streptococcus	Ferric iron ABC transporter, permease protein
Burkholderia anthina BCC0413	Iron acquisition and metabolism	Iron acquisition and metabolism - no subcategory	Heme, hemin uptake and utilization systems in GramPositives	Hemin transport protein HmuS
Burkholderia anthina BCC0414	Iron acquisition and metabolism	Iron acquisition and metabolism - no subcategory	Hemin transport system	Periplasmic hemin-binding protein
Burkholderia anthina BCC0415	Iron acquisition and metabolism	Iron acquisition and metabolism - no subcategory	Hemin transport system	ABC-type hemin transport system, ATPase component
Burkholderia anthina BCC0416	Iron acquisition and metabolism	Iron acquisition and metabolism - no subcategory	Hemin transport system	Outer membrane receptor proteins, mostly Fe transport
Burkholderia anthina BCC0417	Iron acquisition and metabolism	Iron acquisition and metabolism - no subcategory	Hemin transport system	Hemin uptake protein
Burkholderia anthina BCC0418	Iron acquisition and metabolism	Iron acquisition and metabolism - no subcategory	Hemin transport system	Hemin ABC transporter, permease protein
Burkholderia anthina BCC0419	Iron acquisition and metabolism	Iron acquisition and metabolism - no subcategory	Hemin transport system	Ferric reductase (1.6.99.14)
Burkholderia anthina BCC0420	Iron acquisition and metabolism	Iron acquisition and metabolism - no subcategory	Hemin transport system	Hemin transport protein HmuS
Burkholderia anthina BCC0421	Iron acquisition and metabolism	Iron acquisition and metabolism - no subcategory	ABC-type iron transport system	ABC-type Fe3+ transport system, periplasmic component
Burkholderia anthina BCC0422	Iron acquisition and metabolism	Iron acquisition and metabolism - no subcategory	ABC-type iron transport system	FIG005478: Porin, Gram-negative type
Burkholderia anthina BCC0423	Iron acquisition and metabolism	Iron acquisition and metabolism - no subcategory	ABC-type iron transport system	ABC-type spermidine/putrescine transport systems, ATPase components
Burkholderia anthina BCC0424	Iron acquisition and metabolism	Iron acquisition and metabolism - no subcategory	ABC-type iron transport system	ABC Fe3+ siderophore transporter, inner membrane subunit
Burkholderia anthina BCC0425	Iron acquisition and metabolism	Iron acquisition and metabolism - no subcategory	Encapsulating protein for DyP-type peroxidase and ferritin-like protein oligomers	Predicted dye-decolorizing peroxidase (DyP), encapsulated subgroup
Burkholderia anthina BCC0426	Iron acquisition and metabolism	Iron acquisition and metabolism - no subcategory	Encapsulating protein for DyP-type peroxidase and ferritin-like protein oligomers	Encapsulating protein for a DyP-type peroxidase or ferritin-like protein oligomers
Burkholderia anthina BCC0427	Iron acquisition and metabolism	Iron acquisition and metabolism - no subcategory	Encapsulating protein for DyP-type peroxidase and ferritin-like protein oligomers	Predicted dye-decolorizing peroxidase (DyP), YfeX-like subgroup
Burkholderia anthina BCC0519	Iron acquisition and metabolism	Siderophores	Siderophore Pyoverdine	L-ornithine 5-monooxygenase (EC 1.13.12.-), PvdA of pyoverdin biosynthesis
Burkholderia anthina BCC0520	Iron acquisition and metabolism	Siderophores	Siderophore Pyoverdine	Pyoverdine synthetase PvdF, N5-hydroxyornithine formyltransferase
Burkholderia anthina BCC0521	Iron acquisition and metabolism	Siderophores	Siderophore Pyoverdine	Non-ribosomal peptide synthetase modules, pyoverdine
Burkholderia anthina BCC0522	Iron acquisition and metabolism	Siderophores	Siderophore Pyoverdine	Siderophore biosynthesis non-ribosomal peptide synthetase modules
Burkholderia anthina BCC0523	Iron acquisition and metabolism	Iron acquisition and metabolism - no subcategory	Iron acquisition in Streptococcus	Ferric iron ABC transporter, ATP-binding protein
Burkholderia anthina BCC0524	Iron acquisition and metabolism	Iron acquisition and metabolism - no subcategory	Iron acquisition in Streptococcus	Ferric iron ABC transporter, iron-binding protein
Burkholderia anthina BCC0525	Iron acquisition and metabolism	Iron acquisition and metabolism - no subcategory	Iron acquisition in Streptococcus	Ferric iron ABC transporter, permease protein
Burkholderia anthina BCC0526	Iron acquisition and metabolism	Iron acquisition and metabolism - no subcategory	Heme, hemin uptake and utilization systems in GramPositives	Hemin transport protein HmuS
Burkholderia anthina BCC0527	Iron acquisition and metabolism	Iron acquisition and metabolism - no subcategory	Hemin transport system	Periplasmic hemin-binding protein
Burkholderia anthina BCC0528	Iron acquisition and metabolism	Iron acquisition and metabolism - no subcategory	Hemin transport system	ABC-type hemin transport system, ATPase component
Burkholderia anthina BCC0529	Iron acquisition and metabolism	Iron acquisition and metabolism - no subcategory	Hemin transport system	Outer membrane receptor proteins, mostly Fe transport
Burkholderia anthina BCC0530	Iron acquisition and metabolism	Iron acquisition and metabolism - no subcategory	Hemin transport system	Hemin uptake protein
Burkholderia anthina BCC0531	Iron acquisition and metabolism	Iron acquisition and metabolism - no subcategory	Hemin transport system	Hemin ABC transporter, permease protein
Burkholderia anthina BCC0532	Iron acquisition and metabolism	Iron acquisition and metabolism - no subcategory	Hemin transport system	Ferric reductase (1.6.99.14)
Burkholderia anthina BCC0533	Iron acquisition and metabolism	Iron acquisition and metabolism - no subcategory	Hemin transport system	Hemin transport protein HmuS
Burkholderia anthina BCC0534	Iron acquisition and metabolism	Iron acquisition and metabolism - no subcategory	ABC-type iron transport system	ABC-type Fe3+ transport system, periplasmic component
Burkholderia anthina BCC0535	Iron acquisition and metabolism	Iron acquisition and metabolism - no subcategory	ABC-type iron transport system	FIG005478: Porin, Gram-negative type
Burkholderia anthina BCC0536	Iron acquisition and metabolism	Iron acquisition and metabolism - no subcategory	ABC-type iron transport system	ABC-type spermidine/putrescine transport systems, ATPase components
Burkholderia anthina BCC0537	Iron acquisition and metabolism	Iron acquisition and metabolism - no subcategory	ABC-type iron transport system	ABC Fe3+ siderophore transporter, inner membrane subunit
Burkholderia anthina BCC0538	Iron acquisition and metabolism	Iron acquisition and metabolism - no subcategory	Encapsulating protein for DyP-type peroxidase and ferritin-like protein oligomers	Predicted dye-decolorizing peroxidase (DyP), encapsulated subgroup
Burkholderia anthina BCC0539	Iron acquisition and metabolism	Iron acquisition and metabolism - no subcategory	Encapsulating protein for DyP-type peroxidase and ferritin-like protein oligomers	Encapsulating protein for a DyP-type peroxidase or ferritin-like protein oligomers
Burkholderia anthina BCC0540	Iron acquisition and metabolism	Iron acquisition and metabolism - no subcategory	Encapsulating protein for DyP-type peroxidase and ferritin-like protein oligomers	Predicted dye-decolorizing peroxidase (DyP), YfeX-like subgroup
Burkholderia anthina BCC0635	Iron acquisition and metabolism	Siderophores	Siderophore Pyoverdine	L-ornithine 5-monooxygenase (EC 1.13.12.-), PvdA of pyoverdin biosynthesis
Burkholderia anthina BCC0636	Iron acquisition and metabolism	Siderophores	Siderophore Pyoverdine	Pyoverdine synthetase PvdF, N5-hydroxyornithine formyltransferase
Burkholderia anthina BCC0637	Iron acquisition and metabolism	Siderophores	Siderophore Pyoverdine	Non-ribosomal peptide synthetase modules, pyoverdine
Burkholderia anthina BCC0638	Iron acquisition and metabolism	Siderophores	Siderophore Pyoverdine	Siderophore biosynthesis non-ribosomal peptide synthetase modules
Burkholderia anthina BCC0639	Iron acquisition and metabolism	Iron acquisition and metabolism - no subcategory	Iron acquisition in Streptococcus	Ferric iron ABC transporter, ATP-binding protein
Burkholderia anthina BCC0640	Iron acquisition and metabolism	Iron acquisition and metabolism - no subcategory	Iron acquisition in Streptococcus	Ferric iron ABC transporter, iron-binding protein
Burkholderia anthina BCC0641	Iron acquisition and metabolism	Iron acquisition and metabolism - no subcategory	Iron acquisition in Streptococcus	Ferric iron ABC transporter, permease protein
Burkholderia anthina BCC0642	Iron acquisition and metabolism	Iron acquisition and metabolism - no subcategory	Heme, hemin uptake and utilization systems in GramPositives	Hemin transport protein HmuS
Burkholderia anthina BCC0643	Iron acquisition and metabolism	Iron acquisition and metabolism - no subcategory	Heme, hemin uptake and utilization systems in GramNegatives	Ferric siderophore transport system, periplasmic binding protein TonB
Burkholderia anthina BCC0644	Iron acquisition and metabolism	Iron acquisition and metabolism - no subcategory	Heme, hemin uptake and utilization systems in GramNegatives	Ferric reductase (1.6.99.14)
Burkholderia anthina BCC0645	Iron acquisition and metabolism	Iron acquisition and metabolism - no subcategory	Heme, hemin uptake and utilization systems in GramNegatives	Paraquat-inducible protein B
Burkholderia anthina BCC0646	Iron acquisition and metabolism	Iron acquisition and metabolism - no subcategory	Heme, hemin uptake and utilization systems in GramNegatives	Putative heme iron utilization protein
Burkholderia anthina BCC0647	Iron acquisition and metabolism	Iron acquisition and metabolism - no subcategory	Heme, hemin uptake and utilization systems in GramNegatives	Periplasmic hemin-binding protein
Burkholderia anthina BCC0648	Iron acquisition and metabolism	Iron acquisition and metabolism - no subcategory	Heme, hemin uptake and utilization systems in GramNegatives	ABC-type hemin transport system, ATPase component
Burkholderia anthina BCC0649	Iron acquisition and metabolism	Iron acquisition and metabolism - no subcategory	Heme, hemin uptake and utilization systems in GramNegatives	Electron transfer flavoprotein, beta subunit
Burkholderia anthina BCC0650	Iron acquisition and metabolism	Iron acquisition and metabolism - no subcategory	Heme, hemin uptake and utilization systems in GramNegatives	Hemin uptake protein
Burkholderia anthina BCC0651	Iron acquisition and metabolism	Iron acquisition and metabolism - no subcategory	Heme, hemin uptake and utilization systems in GramNegatives	Outer membrane receptor proteins, mostly Fe transport
Burkholderia anthina BCC0652	Iron acquisition and metabolism	Iron acquisition and metabolism - no subcategory	Heme, hemin uptake and utilization systems in GramNegatives	Hemin ABC transporter, permease protein
Burkholderia anthina BCC0653	Iron acquisition and metabolism	Iron acquisition and metabolism - no subcategory	Heme, hemin uptake and utilization systems in GramNegatives	Paraquat-inducible protein A
Burkholderia anthina BCC0654	Iron acquisition and metabolism	Iron acquisition and metabolism - no subcategory	Heme, hemin uptake and utilization systems in GramNegatives	Hemin transport protein HmuS
Burkholderia anthina BCC0655	Iron acquisition and metabolism	Iron acquisition and metabolism - no subcategory	Hemin transport system	Ferric siderophore transport system, periplasmic binding protein TonB
Burkholderia anthina BCC0656	Iron acquisition and metabolism	Iron acquisition and metabolism - no subcategory	Hemin transport system	Ferric reductase (1.6.99.14)
Burkholderia anthina BCC0657	Iron acquisition and metabolism	Iron acquisition and metabolism - no subcategory	Hemin transport system	ABC-type hemin transport system, ATPase component
Burkholderia anthina BCC0658	Iron acquisition and metabolism	Iron acquisition and metabolism - no subcategory	Hemin transport system	Periplasmic hemin-binding protein
Burkholderia anthina BCC0659	Iron acquisition and metabolism	Iron acquisition and metabolism - no subcategory	Hemin transport system	Hemin uptake protein
Burkholderia anthina BCC0660	Iron acquisition and metabolism	Iron acquisition and metabolism - no subcategory	Hemin transport system	Outer membrane receptor proteins, mostly Fe transport
Burkholderia anthina BCC0661	Iron acquisition and metabolism	Iron acquisition and metabolism - no subcategory	Hemin transport system	Hemin ABC transporter, permease protein
Burkholderia anthina BCC0662	Iron acquisition and metabolism	Iron acquisition and metabolism - no subcategory	Hemin transport system	Hemin transport protein HmuS
Burkholderia anthina BCC0663	Iron acquisition and metabolism	Iron acquisition and metabolism - no subcategory	ABC-type iron transport system	ABC-type Fe3+ transport system, periplasmic component
Burkholderia anthina BCC0664	Iron acquisition and metabolism	Iron acquisition and metabolism - no subcategory	ABC-type iron transport system	FIG005478: Porin, Gram-negative type
Burkholderia anthina BCC0665	Iron acquisition and metabolism	Iron acquisition and metabolism - no subcategory	ABC-type iron transport system	ABC-type spermidine/putrescine transport systems, ATPase components
Burkholderia anthina BCC0666	Iron acquisition and metabolism	Iron acquisition and metabolism - no subcategory	ABC-type iron transport system	ABC Fe3+ siderophore transporter, inner membrane subunit
Burkholderia anthina BCC0667	Iron acquisition and metabolism	Iron acquisition and metabolism - no subcategory	Encapsulating protein for DyP-type peroxidase and ferritin-like protein oligomers	Predicted dye-decolorizing peroxidase (DyP), encapsulated subgroup
Burkholderia anthina BCC0668	Iron acquisition and metabolism	Iron acquisition and metabolism - no subcategory	Encapsulating protein for DyP-type peroxidase and ferritin-like protein oligomers	Encapsulating protein for a DyP-type peroxidase or ferritin-like protein oligomers
Burkholderia anthina BCC0669	Iron acquisition and metabolism	Iron acquisition and metabolism - no subcategory	Encapsulating protein for DyP-type peroxidase and ferritin-like protein oligomers	Predicted dye-decolorizing peroxidase (DyP), YfeX-like subgroup
Burkholderia anthina BCC0636	Iron acquisition and metabolism	Siderophores	Siderophore Pyoverdine	L-ornithine 5-monooxygenase (EC 1.13.12.-), PvdA of pyoverdin biosynthesis
Burkholderia anthina BCC0637	Iron acquisition and metabolism	Siderophores	Siderophore Pyoverdine	Pyoverdine synthetase PvdF, N5-hydroxyornithine formyltransferase
Burkholderia anthina BCC0638	Iron acquisition and metabolism	Siderophores	Siderophore Pyoverdine	Non-ribosomal peptide synthetase modules, pyoverdine
Burkholderia anthina BCC0639	Iron acquisition and metabolism	Siderophores	Siderophore Pyoverdine	Siderophore biosynthesis non-ribosomal peptide synthetase modules
Burkholderia anthina BCC0640	Iron acquisition and metabolism	Iron acquisition and metabolism - no subcategory	Iron acquisition in Streptococcus	Ferric iron ABC transporter, ATP-binding protein
Burkholderia anthina BCC0641	Iron acquisition and metabolism	Iron acquisition and metabolism - no subcategory	Iron acquisition in Streptococcus	Ferric iron ABC transporter, iron-binding protein
Burkholderia anthina BCC0642	Iron acquisition and metabolism	Iron acquisition and metabolism - no subcategory	Iron acquisition in Streptococcus	Ferric iron ABC transporter, permease protein
Burkholderia anthina BCC0643	Iron acquisition and metabolism	Iron acquisition and metabolism - no subcategory	Heme, hemin uptake and utilization systems in GramPositives	Hemin transport protein HmuS
Burkholderia anthina BCC0644	Iron acquisition and metabolism	Iron acquisition and metabolism - no subcategory	Heme, hemin uptake and utilization systems in GramNegatives	Ferric siderophore transport system, periplasmic binding protein TonB
Burkholderia anthina BCC0645	Iron acquisition and metabolism	Iron acquisition and metabolism - no subcategory	Heme, hemin uptake and utilization systems in GramNegatives	Ferric reductase (1.6.99.14)
Burkholderia anthina BCC0646	Iron acquisition and metabolism	Iron acquisition and metabolism - no subcategory	Heme, hemin uptake and utilization systems in GramNegatives	Paraquat-inducible protein B
Burkholderia anthina BCC0647	Iron acquisition and metabolism	Iron acquisition and metabolism - no subcategory	Heme, hemin uptake and utilization systems in GramNegatives	Putative heme iron utilization protein
Burkholderia anthina BCC0648	Iron acquisition and metabolism	Iron acquisition and metabolism - no subcategory	Heme, hemin uptake and utilization systems in GramNegatives	Periplasmic hemin-binding protein
Burkholderia anthina BCC0649	Iron acquisition and metabolism	Iron acquisition and metabolism - no subcategory	Heme, hemin uptake and utilization systems in GramNegatives	ABC-type hemin transport system, ATPase component
Burkholderia anthina BCC0650	Iron acquisition and metabolism	Iron acquisition and metabolism - no subcategory	Heme, hemin uptake and utilization systems in GramNegatives	Electron transfer flavoprotein, beta subunit
Burkholderia anthina BCC0651	Iron acquisition and metabolism	Iron acquisition and metabolism - no subcategory	Heme, hemin uptake and utilization systems in GramNegatives	Hemin uptake protein
Burkholderia anthina BCC0652	Iron acquisition and metabolism	Iron acquisition and metabolism - no subcategory	Heme, hemin uptake and utilization systems in GramNegatives	Outer membrane receptor proteins, mostly Fe transport
Burkholderia anthina BCC0653	Iron acquisition and metabolism	Iron acquisition and metabolism - no subcategory	Heme, hemin uptake and utilization systems in GramNegatives	Hemin ABC transporter, permease protein
Burkholderia anthina BCC0654	Iron acquisition and metabolism	Iron acquisition and metabolism - no subcategory	Heme, hemin uptake and utilization systems in GramNegatives	Paraquat-inducible protein A
Burkholderia anthina BCC0655	Iron acquisition and metabolism	Iron acquisition and metabolism - no subcategory	Heme, hemin uptake and utilization systems in GramNegatives	Hemin transport protein HmuS
Burkholderia anthina BCC0656	Iron acquisition and metabolism	Iron acquisition and metabolism - no subcategory	Hemin transport system	Ferric siderophore transport system, periplasmic binding protein TonB
Burkholderia anthina BCC0657	Iron acquisition and metabolism	Iron acquisition and metabolism - no subcategory	Hemin transport system	Ferric reductase (1.6.99.14)
Burkholderia anthina BCC0658	Iron acquisition and metabolism	Iron acquisition and metabolism - no subcategory	Hemin transport system	ABC-type hemin transport system, ATPase component
Burkholderia anthina BCC0659	Iron acquisition and metabolism	Iron acquisition and metabolism - no subcategory	Hemin transport system	Periplasmic hemin-binding protein
Burkholderia anthina BCC0660	Iron acquisition and metabolism	Iron acquisition and metabolism - no subcategory	Hemin transport system	Hemin uptake protein
Burkholderia anthina BCC0661	Iron acquisition and metabolism	Iron acquisition and metabolism - no subcategory	Hemin transport system	Outer membrane receptor proteins, mostly Fe transport
Burkholderia anthina BCC0662	Iron acquisition and metabolism	Iron acquisition and metabolism - no subcategory	Hemin transport system	Hemin ABC transporter, permease protein
Burkholderia anthina BCC0663	Iron acquisition and metabolism	Iron acquisition and metabolism - no subcategory	Hemin transport system	Hemin transport protein HmuS
Burkholderia anthina BCC0664	Iron acquisition and metabolism	Iron acquisition and metabolism - no subcategory	ABC-type iron transport system	ABC-type Fe3+ transport system, periplasmic component
Burkholderia anthina BCC0665	Iron acquisition and metabolism	Iron acquisition and metabolism - no subcategory	ABC-type iron transport system	FIG005478: Porin, Gram-negative type
Burkholderia anthina BCC0666	Iron acquisition and metabolism	Iron acquisition and metabolism - no subcategory	ABC-type iron transport system	ABC-type spermidine/putrescine transport systems, ATPase components
Burkholderia anthina BCC0667	Iron acquisition and metabolism	Iron acquisition and metabolism - no subcategory	ABC-type iron transport system	ABC Fe3+ siderophore transporter, inner membrane subunit
Burkholderia anthina BCC0668	Iron acquisition and metabolism	Iron acquisition and metabolism - no subcategory	Encapsulating protein for DyP-type peroxidase and ferritin-like protein oligomers	Predicted dye-decolorizing peroxidase (DyP), encapsulated subgroup
Burkholderia anthina BCC0669	Iron acquisition and metabolism	Iron acquisition and metabolism - no subcategory	Encapsulating protein for DyP-type peroxidase and ferritin-like protein oligomers	Encapsulating protein for a DyP-type peroxidase or ferritin-like protein oligomers
Burkholderia anthina BCC0670	Iron acquisition and metabolism	Iron acquisition and metabolism - no subcategory	Encapsulating protein for DyP-type peroxidase and ferritin-like protein oligomers	Predicted dye-decolorizing peroxidase (DyP), YfeX-like subgroup
Burkholderia anthina BCC0637	Iron acquisition and metabolism	Siderophores	Siderophore Pyoverdine	L-ornithine 5-monooxygenase (EC 1.13.12.-), PvdA of pyoverdin biosynthesis
Burkholderia anthina BCC0638	Iron acquisition and metabolism	Siderophores	Siderophore Pyoverdine	Pyoverdine synthetase PvdF, N5-hydroxyornithine formyltransferase
Burkholderia anthina BCC0639	Iron acquisition and metabolism	Siderophores	Siderophore Pyoverdine	Non-ribosomal peptide synthetase modules, pyoverdine
Burkholderia anthina BCC0640	Iron acquisition and metabolism	Siderophores	Siderophore Pyoverdine	Siderophore biosynthesis non-ribosomal peptide synthetase modules
Burkholderia anthina BCC0641	Iron acquisition and metabolism	Iron acquisition and metabolism - no subcategory	Iron acquisition in Streptococcus	Ferric iron ABC transporter, ATP-binding protein
Burkholderia anthina BCC0642	Iron acquisition and metabolism	Iron acquisition and metabolism - no subcategory	Iron acquisition in Streptococcus	Ferric iron ABC transporter, iron-binding protein
Burkholderia anthina BCC0643	Iron acquisition and metabolism	Iron acquisition and metabolism - no subcategory	Iron acquisition in Streptococcus	Ferric iron ABC transporter, permease protein
Burkholderia anthina BCC0644	Iron acquisition and metabolism	Iron acquisition and metabolism - no subcategory	Heme, hemin uptake and utilization systems in GramPositives	Hemin transport protein HmuS
Burkholderia anthina BCC0645	Iron acquisition and metabolism	Iron acquisition and metabolism - no subcategory	Heme, hemin uptake and utilization systems in GramNegatives	Ferric siderophore transport system, periplasmic binding protein TonB
Burkholderia anthina BCC0646	Iron acquisition and metabolism	Iron acquisition and metabolism - no subcategory	Heme, hemin uptake and utilization systems in GramNegatives	Ferric reductase (1.6.99.14)
Burkholderia anthina BCC0647	Iron acquisition and metabolism	Iron acquisition and metabolism - no subcategory	Heme, hemin uptake and utilization systems in GramNegatives	Paraquat-inducible protein B
Burkholderia anthina BCC0648	Iron acquisition and metabolism	Iron acquisition and metabolism - no subcategory	Heme, hemin uptake and utilization systems in GramNegatives	Putative heme iron utilization protein
Burkholderia anthina BCC0649	Iron acquisition and metabolism	Iron acquisition and metabolism - no subcategory	Heme, hemin uptake and utilization systems in GramNegatives	Periplasmic hemin-binding protein
Burkholderia anthina BCC0650	Iron acquisition and metabolism	Iron acquisition and metabolism - no subcategory	Heme, hemin uptake and utilization systems in GramNegatives	ABC-type hemin transport system, ATPase component
Burkholderia anthina BCC0651	Iron acquisition and metabolism	Iron acquisition and metabolism - no subcategory	Heme, hemin uptake and utilization systems in GramNegatives	Electron transfer flavoprotein, beta subunit
Burkholderia anthina BCC0652	Iron acquisition and metabolism	Iron acquisition and metabolism - no subcategory	Heme, hemin uptake and utilization systems in GramNegatives	Hemin uptake protein
Burkholderia anthina BCC0653	Iron acquisition and metabolism	Iron acquisition and metabolism - no subcategory	Heme, hemin uptake and utilization systems in GramNegatives	Outer membrane receptor proteins, mostly Fe transport
Burkholderia anthina BCC0654	Iron acquisition and metabolism	Iron acquisition and metabolism - no subcategory	Heme, hemin uptake and utilization systems in GramNegatives	Hemin ABC transporter, permease protein
Burkholderia anthina BCC0655	Iron acquisition and metabolism	Iron acquisition and metabolism - no subcategory	Heme, hemin uptake and utilization systems in GramNegatives	Paraquat-inducible protein A
Burkholderia anthina BCC0656	Iron acquisition and metabolism	Iron acquisition and metabolism - no subcategory	Heme, hemin uptake and utilization systems in GramNegatives	Hemin transport protein HmuS
Burkholderia anthina BCC0657	Iron acquisition and metabolism	Iron acquisition and metabolism - no subcategory	Hemin transport system	Ferric siderophore transport system, periplasmic binding protein TonB
Burkholderia anthina BCC0658	Iron acquisition and metabolism	Iron acquisition and metabolism - no subcategory	Hemin transport system	Ferric reductase (1.6.99.14)
Burkholderia anthina BCC0659	Iron acquisition and metabolism	Iron acquisition and metabolism - no subcategory	Hemin transport system	ABC-type hemin transport system, ATPase component
Burkholderia anthina BCC0660	Iron acquisition and metabolism	Iron acquisition and metabolism - no subcategory	Hemin transport system	Periplasmic hemin-binding protein
Burkholderia anthina BCC0661	Iron acquisition and metabolism	Iron acquisition and metabolism - no subcategory	Hemin transport system	Hemin uptake protein
Burkholderia anthina BCC0662	Iron acquisition and metabolism	Iron acquisition and metabolism - no subcategory	Hemin transport system	Outer membrane receptor proteins, mostly Fe transport
Burkholderia anthina BCC0663	Iron acquisition and metabolism	Iron acquisition and metabolism - no subcategory	Hemin transport system	Hemin ABC transporter, permease protein
Burkholderia anthina BCC0664	Iron acquisition and metabolism	Iron acquisition and metabolism - no subcategory	Hemin transport system	Hemin transport protein HmuS
Burkholderia anthina BCC0665	Iron acquisition and metabolism	Iron acquisition and metabolism - no subcategory	ABC-type iron transport system	ABC-type Fe3+ transport system, periplasmic component
Burkholderia anthina BCC0666	Iron acquisition and metabolism	Iron acquisition and metabolism - no subcategory	ABC-type iron transport system	FIG005478: Porin, Gram-negative type
Burkholderia anthina BCC0667	Iron acquisition and metabolism	Iron acquisition and metabolism - no subcategory	ABC-type iron transport system	ABC-type spermidine/putrescine transport systems, ATPase components
Burkholderia anthina BCC0668	Iron acquisition and metabolism	Iron acquisition and metabolism - no subcategory	ABC-type iron transport system	ABC Fe3+ siderophore transporter, inner membrane subunit
Burkholderia anthina BCC0669	Iron acquisition and metabolism	Iron acquisition and metabolism - no subcategory	Encapsulating protein for DyP-type peroxidase and ferritin-like protein oligomers	Predicted dye-decolorizing peroxidase (DyP), encapsulated subgroup
Burkholderia anthina BCC0670	Iron acquisition and metabolism	Iron acquisition and metabolism - no subcategory	Encapsulating protein for DyP-type peroxidase and ferritin-like protein oligomers	Encapsulating protein for a DyP-type peroxidase or ferritin-like protein oligomers
Burkholderia anthina BCC0671	Iron acquisition and metabolism	Iron acquisition and metabolism - no subcategory	Encapsulating protein for DyP-type peroxidase and ferritin-like protein oligomers	Predicted dye-decolorizing peroxidase (DyP), YfeX-like subgroup
Burkholderia anthina BCC0638	Iron acquisition and metabolism	Siderophores	Siderophore Pyoverdine	L-ornithine 5-monooxygenase (EC 1.13.12.-), PvdA of pyoverdin biosynthesis
Burkholderia anthina BCC0639	Iron acquisition and metabolism	Siderophores	Siderophore Pyoverdine	Pyoverdine synthetase PvdF, N5-hydroxyornithine formyltransferase
Burkholderia anthina BCC0640	Iron acquisition and metabolism	Siderophores	Siderophore Pyoverdine	Non-ribosomal peptide synthetase modules, pyoverdine
Burkholderia anthina BCC0641	Iron acquisition and metabolism	Siderophores	Siderophore Pyoverdine	Siderophore biosynthesis non-ribosomal peptide synthetase modules
Burkholderia anthina BCC0642	Iron acquisition and metabolism	Iron acquisition and metabolism - no subcategory	Iron acquisition in Streptococcus	Ferric iron ABC transporter, ATP-binding protein
Burkholderia anthina BCC0643	Iron acquisition and metabolism	Iron acquisition and metabolism - no subcategory	Iron acquisition in Streptococcus	Ferric iron ABC transporter, iron-binding protein
Burkholderia anthina BCC0644	Iron acquisition and metabolism	Iron acquisition and metabolism - no subcategory	Iron acquisition in Streptococcus	Ferric iron ABC transporter, permease protein
Burkholderia anthina BCC0645	Iron acquisition and metabolism	Iron acquisition and metabolism - no subcategory	Heme, hemin uptake and utilization systems in GramPositives	Hemin transport protein HmuS
Burkholderia anthina BCC0646	Iron acquisition and metabolism	Iron acquisition and metabolism - no subcategory	Heme, hemin uptake and utilization systems in GramNegatives	Ferric siderophore transport system, periplasmic binding protein TonB
Burkholderia anthina BCC0647	Iron acquisition and metabolism	Iron acquisition and metabolism - no subcategory	Heme, hemin uptake and utilization systems in GramNegatives	Ferric reductase (1.6.99.14)
Burkholderia anthina BCC0648	Iron acquisition and metabolism	Iron acquisition and metabolism - no subcategory	Heme, hemin uptake and utilization systems in GramNegatives	Paraquat-inducible protein B
Burkholderia anthina BCC0649	Iron acquisition and metabolism	Iron acquisition and metabolism - no subcategory	Heme, hemin uptake and utilization systems in GramNegatives	Putative heme iron utilization protein
Burkholderia anthina BCC0650	Iron acquisition and metabolism	Iron acquisition and metabolism - no subcategory	Heme, hemin uptake and utilization systems in GramNegatives	Periplasmic hemin-binding protein
Burkholderia anthina BCC0651	Iron acquisition and metabolism	Iron acquisition and metabolism - no subcategory	Heme, hemin uptake and utilization systems in GramNegatives	ABC-type hemin transport system, ATPase component
Burkholderia anthina BCC0652	Iron acquisition and metabolism	Iron acquisition and metabolism - no subcategory	Heme, hemin uptake and utilization systems in GramNegatives	Electron transfer flavoprotein, beta subunit
Burkholderia anthina BCC0653	Iron acquisition and metabolism	Iron acquisition and metabolism - no subcategory	Heme, hemin uptake and utilization systems in GramNegatives	Hemin uptake protein
Burkholderia anthina BCC0654	Iron acquisition and metabolism	Iron acquisition and metabolism - no subcategory	Heme, hemin uptake and utilization systems in GramNegatives	Outer membrane receptor proteins, mostly Fe transport
Burkholderia anthina BCC0655	Iron acquisition and metabolism	Iron acquisition and metabolism - no subcategory	Heme, hemin uptake and utilization systems in GramNegatives	Hemin ABC transporter, permease protein
Burkholderia anthina BCC0656	Iron acquisition and metabolism	Iron acquisition and metabolism - no subcategory	Heme, hemin uptake and utilization systems in GramNegatives	Paraquat-inducible protein A
Burkholderia anthina BCC0657	Iron acquisition and metabolism	Iron acquisition and metabolism - no subcategory	Heme, hemin uptake and utilization systems in GramNegatives	Hemin transport protein HmuS
Burkholderia anthina BCC0658	Iron acquisition and metabolism	Iron acquisition and metabolism - no subcategory	Heme, hemin uptake and utilization systems in GramNegatives	Radical SAM family protein HutW, similar to coproporphyrinogen III oxidase, oxygen-independent, associated with heme uptake
Burkholderia anthina BCC0659	Iron acquisition and metabolism	Iron acquisition and metabolism - no subcategory	Hemin transport system	Ferric siderophore transport system, periplasmic binding protein TonB
Burkholderia anthina BCC0660	Iron acquisition and metabolism	Iron acquisition and metabolism - no subcategory	Hemin transport system	Ferric reductase (1.6.99.14)
Burkholderia anthina BCC0661	Iron acquisition and metabolism	Iron acquisition and metabolism - no subcategory	Hemin transport system	ABC-type hemin transport system, ATPase component
Burkholderia anthina BCC0662	Iron acquisition and metabolism	Iron acquisition and metabolism - no subcategory	Hemin transport system	Periplasmic hemin-binding protein
Burkholderia anthina BCC0663	Iron acquisition and metabolism	Iron acquisition and metabolism - no subcategory	Hemin transport system	Hemin uptake protein
Burkholderia anthina BCC0664	Iron acquisition and metabolism	Iron acquisition and metabolism - no subcategory	Hemin transport system	Outer membrane receptor proteins, mostly Fe transport
Burkholderia anthina BCC0665	Iron acquisition and metabolism	Iron acquisition and metabolism - no subcategory	Hemin transport system	Hemin ABC transporter, permease protein
Burkholderia anthina BCC0666	Iron acquisition and metabolism	Iron acquisition and metabolism - no subcategory	Hemin transport system	Hemin transport protein HmuS
Burkholderia anthina BCC0667	Iron acquisition and metabolism	Iron acquisition and metabolism - no subcategory	ABC-type iron transport system	ABC-type Fe3+ transport system, periplasmic component
Burkholderia anthina BCC0668	Iron acquisition and metabolism	Iron acquisition and metabolism - no subcategory	ABC-type iron transport system	FIG005478: Porin, Gram-negative type
Burkholderia anthina BCC0669	Iron acquisition and metabolism	Iron acquisition and metabolism - no subcategory	ABC-type iron transport system	ABC-type spermidine/putrescine transport systems, ATPase components
Burkholderia anthina BCC0670	Iron acquisition and metabolism	Iron acquisition and metabolism - no subcategory	ABC-type iron transport system	ABC Fe3+ siderophore transporter, inner membrane subunit
Burkholderia anthina BCC0671	Iron acquisition and metabolism	Iron acquisition and metabolism - no subcategory	Encapsulating protein for DyP-type peroxidase and ferritin-like protein oligomers	Predicted dye-decolorizing peroxidase (DyP), encapsulated subgroup
Burkholderia anthina BCC0672	Iron acquisition and metabolism	Iron acquisition and metabolism - no subcategory	Encapsulating protein for DyP-type peroxidase and ferritin-like protein oligomers	Encapsulating protein for a DyP-type peroxidase or ferritin-like protein oligomers
Burkholderia anthina BCC0673	Iron acquisition and metabolism	Iron acquisition and metabolism - no subcategory	Encapsulating protein for DyP-type peroxidase and ferritin-like protein oligomers	Predicted dye-decolorizing peroxidase (DyP), YfeX-like subgroup
Burkholderia anthina BCC0639	Iron acquisition and metabolism	Siderophores	Siderophore Pyoverdine	L-ornithine 5-monooxygenase (EC 1.13.12.-), PvdA of pyoverdin biosynthesis
Burkholderia anthina BCC0640	Iron acquisition and metabolism	Siderophores	Siderophore Pyoverdine	Pyoverdine synthetase PvdF, N5-hydroxyornithine formyltransferase
Burkholderia anthina BCC0641	Iron acquisition and metabolism	Siderophores	Siderophore Pyoverdine	Non-ribosomal peptide synthetase modules, pyoverdine
Burkholderia anthina BCC0642	Iron acquisition and metabolism	Siderophores	Siderophore Pyoverdine	Siderophore biosynthesis non-ribosomal peptide synthetase modules
Burkholderia anthina BCC0643	Iron acquisition and metabolism	Iron acquisition and metabolism - no subcategory	Iron acquisition in Streptococcus	Ferric iron ABC transporter, ATP-binding protein
Burkholderia anthina BCC0644	Iron acquisition and metabolism	Iron acquisition and metabolism - no subcategory	Iron acquisition in Streptococcus	Ferric iron ABC transporter, iron-binding protein
Burkholderia anthina BCC0645	Iron acquisition and metabolism	Iron acquisition and metabolism - no subcategory	Iron acquisition in Streptococcus	Ferric iron ABC transporter, permease protein
Burkholderia anthina BCC0646	Iron acquisition and metabolism	Iron acquisition and metabolism - no subcategory	Heme, hemin uptake and utilization systems in GramPositives	Hemin transport protein HmuS
Burkholderia anthina BCC0647	Iron acquisition and metabolism	Iron acquisition and metabolism - no subcategory	Hemin transport system	Periplasmic hemin-binding protein
Burkholderia anthina BCC0648	Iron acquisition and metabolism	Iron acquisition and metabolism - no subcategory	Hemin transport system	ABC-type hemin transport system, ATPase component
Burkholderia anthina BCC0649	Iron acquisition and metabolism	Iron acquisition and metabolism - no subcategory	Hemin transport system	Outer membrane receptor proteins, mostly Fe transport
Burkholderia anthina BCC0650	Iron acquisition and metabolism	Iron acquisition and metabolism - no subcategory	Hemin transport system	Hemin uptake protein
Burkholderia anthina BCC0651	Iron acquisition and metabolism	Iron acquisition and metabolism - no subcategory	Hemin transport system	Hemin ABC transporter, permease protein
Burkholderia anthina BCC0652	Iron acquisition and metabolism	Iron acquisition and metabolism - no subcategory	Hemin transport system	Ferric reductase (1.6.99.14)
Burkholderia anthina BCC0653	Iron acquisition and metabolism	Iron acquisition and metabolism - no subcategory	Hemin transport system	Hemin transport protein HmuS
Burkholderia anthina BCC0654	Iron acquisition and metabolism	Iron acquisition and metabolism - no subcategory	ABC-type iron transport system	ABC-type Fe3+ transport system, periplasmic component
Burkholderia anthina BCC0655	Iron acquisition and metabolism	Iron acquisition and metabolism - no subcategory	ABC-type iron transport system	FIG005478: Porin, Gram-negative type
Burkholderia anthina BCC0656	Iron acquisition and metabolism	Iron acquisition and metabolism - no subcategory	ABC-type iron transport system	ABC-type spermidine/putrescine transport systems, ATPase components
Burkholderia anthina BCC0657	Iron acquisition and metabolism	Iron acquisition and metabolism - no subcategory	ABC-type iron transport system	ABC Fe3+ siderophore transporter, inner membrane subunit
Burkholderia anthina BCC0658	Iron acquisition and metabolism	Iron acquisition and metabolism - no subcategory	Encapsulating protein for DyP-type peroxidase and ferritin-like protein oligomers	Predicted dye-decolorizing peroxidase (DyP), encapsulated subgroup
Burkholderia anthina BCC0659	Iron acquisition and metabolism	Iron acquisition and metabolism - no subcategory	Encapsulating protein for DyP-type peroxidase and ferritin-like protein oligomers	Encapsulating protein for a DyP-type peroxidase or ferritin-like protein oligomers
Burkholderia anthina BCC0660	Iron acquisition and metabolism	Iron acquisition and metabolism - no subcategory	Encapsulating protein for DyP-type peroxidase and ferritin-like protein oligomers	Predicted dye-decolorizing peroxidase (DyP), YfeX-like subgroup
Burkholderia anthina BCC1350	Iron acquisition and metabolism	Siderophores	Siderophore Pyoverdine	L-ornithine 5-monooxygenase (EC 1.13.12.-), PvdA of pyoverdin biosynthesis
Burkholderia anthina BCC1351	Iron acquisition and metabolism	Siderophores	Siderophore Pyoverdine	Pyoverdine synthetase PvdF, N5-hydroxyornithine formyltransferase
Burkholderia anthina BCC1352	Iron acquisition and metabolism	Siderophores	Siderophore Pyoverdine	Non-ribosomal peptide synthetase modules, pyoverdine
Burkholderia anthina BCC1353	Iron acquisition and metabolism	Siderophores	Siderophore Pyoverdine	Siderophore biosynthesis non-ribosomal peptide synthetase modules
Burkholderia anthina BCC1354	Iron acquisition and metabolism	Iron acquisition and metabolism - no subcategory	Iron acquisition in Streptococcus	Ferric iron ABC transporter, ATP-binding protein
Burkholderia anthina BCC1355	Iron acquisition and metabolism	Iron acquisition and metabolism - no subcategory	Iron acquisition in Streptococcus	Ferric iron ABC transporter, iron-binding protein
Burkholderia anthina BCC1356	Iron acquisition and metabolism	Iron acquisition and metabolism - no subcategory	Iron acquisition in Streptococcus	Ferric iron ABC transporter, permease protein
Burkholderia anthina BCC1357	Iron acquisition and metabolism	Iron acquisition and metabolism - no subcategory	Heme, hemin uptake and utilization systems in GramPositives	Hemin transport protein HmuS
Burkholderia anthina BCC1358	Iron acquisition and metabolism	Iron acquisition and metabolism - no subcategory	Heme, hemin uptake and utilization systems in GramNegatives	Ferric siderophore transport system, periplasmic binding protein TonB
Burkholderia anthina BCC1359	Iron acquisition and metabolism	Iron acquisition and metabolism - no subcategory	Heme, hemin uptake and utilization systems in GramNegatives	Ferric reductase (1.6.99.14)
Burkholderia anthina BCC1360	Iron acquisition and metabolism	Iron acquisition and metabolism - no subcategory	Heme, hemin uptake and utilization systems in GramNegatives	Paraquat-inducible protein B
Burkholderia anthina BCC1361	Iron acquisition and metabolism	Iron acquisition and metabolism - no subcategory	Heme, hemin uptake and utilization systems in GramNegatives	Putative heme iron utilization protein
Burkholderia anthina BCC1362	Iron acquisition and metabolism	Iron acquisition and metabolism - no subcategory	Heme, hemin uptake and utilization systems in GramNegatives	Periplasmic hemin-binding protein
Burkholderia anthina BCC1363	Iron acquisition and metabolism	Iron acquisition and metabolism - no subcategory	Heme, hemin uptake and utilization systems in GramNegatives	ABC-type hemin transport system, ATPase component
Burkholderia anthina BCC1364	Iron acquisition and metabolism	Iron acquisition and metabolism - no subcategory	Heme, hemin uptake and utilization systems in GramNegatives	Electron transfer flavoprotein, beta subunit
Burkholderia anthina BCC1365	Iron acquisition and metabolism	Iron acquisition and metabolism - no subcategory	Heme, hemin uptake and utilization systems in GramNegatives	Hemin uptake protein
Burkholderia anthina BCC1366	Iron acquisition and metabolism	Iron acquisition and metabolism - no subcategory	Heme, hemin uptake and utilization systems in GramNegatives	Outer membrane receptor proteins, mostly Fe transport
Burkholderia anthina BCC1367	Iron acquisition and metabolism	Iron acquisition and metabolism - no subcategory	Heme, hemin uptake and utilization systems in GramNegatives	Hemin ABC transporter, permease protein
Burkholderia anthina BCC1368	Iron acquisition and metabolism	Iron acquisition and metabolism - no subcategory	Heme, hemin uptake and utilization systems in GramNegatives	Paraquat-inducible protein A
Burkholderia anthina BCC1369	Iron acquisition and metabolism	Iron acquisition and metabolism - no subcategory	Heme, hemin uptake and utilization systems in GramNegatives	Hemin transport protein HmuS
Burkholderia anthina BCC1370	Iron acquisition and metabolism	Iron acquisition and metabolism - no subcategory	Hemin transport system	Ferric siderophore transport system, periplasmic binding protein TonB
Burkholderia anthina BCC1371	Iron acquisition and metabolism	Iron acquisition and metabolism - no subcategory	Hemin transport system	Ferric reductase (1.6.99.14)
Burkholderia anthina BCC1372	Iron acquisition and metabolism	Iron acquisition and metabolism - no subcategory	Hemin transport system	ABC-type hemin transport system, ATPase component
Burkholderia anthina BCC1373	Iron acquisition and metabolism	Iron acquisition and metabolism - no subcategory	Hemin transport system	Periplasmic hemin-binding protein
Burkholderia anthina BCC1374	Iron acquisition and metabolism	Iron acquisition and metabolism - no subcategory	Hemin transport system	Hemin uptake protein
Burkholderia anthina BCC1375	Iron acquisition and metabolism	Iron acquisition and metabolism - no subcategory	Hemin transport system	Outer membrane receptor proteins, mostly Fe transport
Burkholderia anthina BCC1376	Iron acquisition and metabolism	Iron acquisition and metabolism - no subcategory	Hemin transport system	Hemin ABC transporter, permease protein
Burkholderia anthina BCC1377	Iron acquisition and metabolism	Iron acquisition and metabolism - no subcategory	Hemin transport system	Hemin transport protein HmuS
Burkholderia anthina BCC1378	Iron acquisition and metabolism	Iron acquisition and metabolism - no subcategory	ABC-type iron transport system	ABC-type Fe3+ transport system, periplasmic component
Burkholderia anthina BCC1379	Iron acquisition and metabolism	Iron acquisition and metabolism - no subcategory	ABC-type iron transport system	FIG005478: Porin, Gram-negative type
Burkholderia anthina BCC1380	Iron acquisition and metabolism	Iron acquisition and metabolism - no subcategory	ABC-type iron transport system	ABC-type spermidine/putrescine transport systems, ATPase components
Burkholderia anthina BCC1381	Iron acquisition and metabolism	Iron acquisition and metabolism - no subcategory	ABC-type iron transport system	ABC Fe3+ siderophore transporter, inner membrane subunit
Burkholderia anthina BCC1382	Iron acquisition and metabolism	Iron acquisition and metabolism - no subcategory	Encapsulating protein for DyP-type peroxidase and ferritin-like protein oligomers	Predicted dye-decolorizing peroxidase (DyP), encapsulated subgroup
Burkholderia anthina BCC1383	Iron acquisition and metabolism	Iron acquisition and metabolism - no subcategory	Encapsulating protein for DyP-type peroxidase and ferritin-like protein oligomers	Encapsulating protein for a DyP-type peroxidase or ferritin-like protein oligomers
Burkholderia anthina BCC1384	Iron acquisition and metabolism	Iron acquisition and metabolism - no subcategory	Encapsulating protein for DyP-type peroxidase and ferritin-like protein oligomers	Predicted dye-decolorizing peroxidase (DyP), YfeX-like subgroup
Burkholderia anthina BCC1352	Iron acquisition and metabolism	Siderophores	Siderophore Pyoverdine	L-ornithine 5-monooxygenase (EC 1.13.12.-), PvdA of pyoverdin biosynthesis
Burkholderia anthina BCC1353	Iron acquisition and metabolism	Siderophores	Siderophore Pyoverdine	Pyoverdine synthetase PvdF, N5-hydroxyornithine formyltransferase
Burkholderia anthina BCC1354	Iron acquisition and metabolism	Siderophores	Siderophore Pyoverdine	Non-ribosomal peptide synthetase modules, pyoverdine
Burkholderia anthina BCC1355	Iron acquisition and metabolism	Siderophores	Siderophore Pyoverdine	Siderophore biosynthesis non-ribosomal peptide synthetase modules
Burkholderia anthina BCC1356	Iron acquisition and metabolism	Iron acquisition and metabolism - no subcategory	Iron acquisition in Streptococcus	Ferric iron ABC transporter, ATP-binding protein
Burkholderia anthina BCC1357	Iron acquisition and metabolism	Iron acquisition and metabolism - no subcategory	Iron acquisition in Streptococcus	Ferric iron ABC transporter, iron-binding protein
Burkholderia anthina BCC1358	Iron acquisition and metabolism	Iron acquisition and metabolism - no subcategory	Iron acquisition in Streptococcus	Ferric iron ABC transporter, permease protein
Burkholderia anthina BCC1359	Iron acquisition and metabolism	Iron acquisition and metabolism - no subcategory	Heme, hemin uptake and utilization systems in GramPositives	Hemin transport protein HmuS
Burkholderia anthina BCC1360	Iron acquisition and metabolism	Iron acquisition and metabolism - no subcategory	Heme, hemin uptake and utilization systems in GramNegatives	Ferric siderophore transport system, periplasmic binding protein TonB
Burkholderia anthina BCC1361	Iron acquisition and metabolism	Iron acquisition and metabolism - no subcategory	Heme, hemin uptake and utilization systems in GramNegatives	Ferric reductase (1.6.99.14)
Burkholderia anthina BCC1362	Iron acquisition and metabolism	Iron acquisition and metabolism - no subcategory	Heme, hemin uptake and utilization systems in GramNegatives	Paraquat-inducible protein B
Burkholderia anthina BCC1363	Iron acquisition and metabolism	Iron acquisition and metabolism - no subcategory	Heme, hemin uptake and utilization systems in GramNegatives	Putative heme iron utilization protein
Burkholderia anthina BCC1364	Iron acquisition and metabolism	Iron acquisition and metabolism - no subcategory	Heme, hemin uptake and utilization systems in GramNegatives	Periplasmic hemin-binding protein
Burkholderia anthina BCC1365	Iron acquisition and metabolism	Iron acquisition and metabolism - no subcategory	Heme, hemin uptake and utilization systems in GramNegatives	ABC-type hemin transport system, ATPase component
Burkholderia anthina BCC1366	Iron acquisition and metabolism	Iron acquisition and metabolism - no subcategory	Heme, hemin uptake and utilization systems in GramNegatives	Electron transfer flavoprotein, beta subunit
Burkholderia anthina BCC1367	Iron acquisition and metabolism	Iron acquisition and metabolism - no subcategory	Heme, hemin uptake and utilization systems in GramNegatives	Hemin uptake protein
Burkholderia anthina BCC1368	Iron acquisition and metabolism	Iron acquisition and metabolism - no subcategory	Heme, hemin uptake and utilization systems in GramNegatives	Outer membrane receptor proteins, mostly Fe transport
Burkholderia anthina BCC1369	Iron acquisition and metabolism	Iron acquisition and metabolism - no subcategory	Heme, hemin uptake and utilization systems in GramNegatives	Hemin ABC transporter, permease protein
Burkholderia anthina BCC1370	Iron acquisition and metabolism	Iron acquisition and metabolism - no subcategory	Heme, hemin uptake and utilization systems in GramNegatives	Paraquat-inducible protein A
Burkholderia anthina BCC1371	Iron acquisition and metabolism	Iron acquisition and metabolism - no subcategory	Heme, hemin uptake and utilization systems in GramNegatives	Hemin transport protein HmuS
Burkholderia anthina BCC1372	Iron acquisition and metabolism	Iron acquisition and metabolism - no subcategory	Hemin transport system	Ferric siderophore transport system, periplasmic binding protein TonB
Burkholderia anthina BCC1373	Iron acquisition and metabolism	Iron acquisition and metabolism - no subcategory	Hemin transport system	Ferric reductase (1.6.99.14)
Burkholderia anthina BCC1374	Iron acquisition and metabolism	Iron acquisition and metabolism - no subcategory	Hemin transport system	ABC-type hemin transport system, ATPase component
Burkholderia anthina BCC1375	Iron acquisition and metabolism	Iron acquisition and metabolism - no subcategory	Hemin transport system	Periplasmic hemin-binding protein
Burkholderia anthina BCC1376	Iron acquisition and metabolism	Iron acquisition and metabolism - no subcategory	Hemin transport system	Hemin uptake protein
Burkholderia anthina BCC1377	Iron acquisition and metabolism	Iron acquisition and metabolism - no subcategory	Hemin transport system	Outer membrane receptor proteins, mostly Fe transport
Burkholderia anthina BCC1378	Iron acquisition and metabolism	Iron acquisition and metabolism - no subcategory	Hemin transport system	Hemin ABC transporter, permease protein
Burkholderia anthina BCC1379	Iron acquisition and metabolism	Iron acquisition and metabolism - no subcategory	Hemin transport system	Hemin transport protein HmuS
Burkholderia anthina BCC1380	Iron acquisition and metabolism	Iron acquisition and metabolism - no subcategory	ABC-type iron transport system	ABC-type Fe3+ transport system, periplasmic component
Burkholderia anthina BCC1381	Iron acquisition and metabolism	Iron acquisition and metabolism - no subcategory	ABC-type iron transport system	FIG005478: Porin, Gram-negative type
Burkholderia anthina BCC1382	Iron acquisition and metabolism	Iron acquisition and metabolism - no subcategory	ABC-type iron transport system	ABC-type spermidine/putrescine transport systems, ATPase components
Burkholderia anthina BCC1383	Iron acquisition and metabolism	Iron acquisition and metabolism - no subcategory	ABC-type iron transport system	ABC Fe3+ siderophore transporter, inner membrane subunit
Burkholderia anthina BCC1384	Iron acquisition and metabolism	Iron acquisition and metabolism - no subcategory	Encapsulating protein for DyP-type peroxidase and ferritin-like protein oligomers	Predicted dye-decolorizing peroxidase (DyP), encapsulated subgroup
Burkholderia anthina BCC1385	Iron acquisition and metabolism	Iron acquisition and metabolism - no subcategory	Encapsulating protein for DyP-type peroxidase and ferritin-like protein oligomers	Encapsulating protein for a DyP-type peroxidase or ferritin-like protein oligomers
Burkholderia anthina BCC1386	Iron acquisition and metabolism	Iron acquisition and metabolism - no subcategory	Encapsulating protein for DyP-type peroxidase and ferritin-like protein oligomers	Predicted dye-decolorizing peroxidase (DyP), YfeX-like subgroup
Burkholderia anthina BCC1359	Iron acquisition and metabolism	Siderophores	Siderophore Pyoverdine	L-ornithine 5-monooxygenase (EC 1.13.12.-), PvdA of pyoverdin biosynthesis
Burkholderia anthina BCC1360	Iron acquisition and metabolism	Siderophores	Siderophore Pyoverdine	Pyoverdine synthetase PvdF, N5-hydroxyornithine formyltransferase
Burkholderia anthina BCC1361	Iron acquisition and metabolism	Siderophores	Siderophore Pyoverdine	Non-ribosomal peptide synthetase modules, pyoverdine
Burkholderia anthina BCC1362	Iron acquisition and metabolism	Siderophores	Siderophore Pyoverdine	Siderophore biosynthesis non-ribosomal peptide synthetase modules
Burkholderia anthina BCC1363	Iron acquisition and metabolism	Iron acquisition and metabolism - no subcategory	Iron acquisition in Streptococcus	Ferric iron ABC transporter, ATP-binding protein
Burkholderia anthina BCC1364	Iron acquisition and metabolism	Iron acquisition and metabolism - no subcategory	Iron acquisition in Streptococcus	Ferric iron ABC transporter, iron-binding protein
Burkholderia anthina BCC1365	Iron acquisition and metabolism	Iron acquisition and metabolism - no subcategory	Iron acquisition in Streptococcus	Ferric iron ABC transporter, permease protein
Burkholderia anthina BCC1366	Iron acquisition and metabolism	Iron acquisition and metabolism - no subcategory	Heme, hemin uptake and utilization systems in GramPositives	Hemin transport protein HmuS
Burkholderia anthina BCC1367	Iron acquisition and metabolism	Iron acquisition and metabolism - no subcategory	Hemin transport system	Periplasmic hemin-binding protein
Burkholderia anthina BCC1368	Iron acquisition and metabolism	Iron acquisition and metabolism - no subcategory	Hemin transport system	ABC-type hemin transport system, ATPase component
Burkholderia anthina BCC1369	Iron acquisition and metabolism	Iron acquisition and metabolism - no subcategory	Hemin transport system	Outer membrane receptor proteins, mostly Fe transport
Burkholderia anthina BCC1370	Iron acquisition and metabolism	Iron acquisition and metabolism - no subcategory	Hemin transport system	Hemin uptake protein
Burkholderia anthina BCC1371	Iron acquisition and metabolism	Iron acquisition and metabolism - no subcategory	Hemin transport system	Hemin ABC transporter, permease protein
Burkholderia anthina BCC1372	Iron acquisition and metabolism	Iron acquisition and metabolism - no subcategory	Hemin transport system	Ferric reductase (1.6.99.14)
Burkholderia anthina BCC1373	Iron acquisition and metabolism	Iron acquisition and metabolism - no subcategory	Hemin transport system	Hemin transport protein HmuS
Burkholderia anthina BCC1374	Iron acquisition and metabolism	Iron acquisition and metabolism - no subcategory	ABC-type iron transport system	ABC-type Fe3+ transport system, periplasmic component
Burkholderia anthina BCC1375	Iron acquisition and metabolism	Iron acquisition and metabolism - no subcategory	ABC-type iron transport system	FIG005478: Porin, Gram-negative type
Burkholderia anthina BCC1376	Iron acquisition and metabolism	Iron acquisition and metabolism - no subcategory	ABC-type iron transport system	ABC-type spermidine/putrescine transport systems, ATPase components
Burkholderia anthina BCC1377	Iron acquisition and metabolism	Iron acquisition and metabolism - no subcategory	ABC-type iron transport system	ABC Fe3+ siderophore transporter, inner membrane subunit
Burkholderia anthina BCC1378	Iron acquisition and metabolism	Iron acquisition and metabolism - no subcategory	Encapsulating protein for DyP-type peroxidase and ferritin-like protein oligomers	Predicted dye-decolorizing peroxidase (DyP), encapsulated subgroup
Burkholderia anthina BCC1379	Iron acquisition and metabolism	Iron acquisition and metabolism - no subcategory	Encapsulating protein for DyP-type peroxidase and ferritin-like protein oligomers	Encapsulating protein for a DyP-type peroxidase or ferritin-like protein oligomers
Burkholderia anthina BCC1380	Iron acquisition and metabolism	Iron acquisition and metabolism - no subcategory	Encapsulating protein for DyP-type peroxidase and ferritin-like protein oligomers	Predicted dye-decolorizing peroxidase (DyP), YfeX-like subgroup
Burkholderia anthina BCC1364	Iron acquisition and metabolism	Siderophores	Siderophore Pyoverdine	L-ornithine 5-monooxygenase (EC 1.13.12.-), PvdA of pyoverdin biosynthesis
Burkholderia anthina BCC1365	Iron acquisition and metabolism	Siderophores	Siderophore Pyoverdine	Pyoverdine synthetase PvdF, N5-hydroxyornithine formyltransferase
Burkholderia anthina BCC1366	Iron acquisition and metabolism	Siderophores	Siderophore Pyoverdine	Non-ribosomal peptide synthetase modules, pyoverdine
Burkholderia anthina BCC1367	Iron acquisition and metabolism	Siderophores	Siderophore Pyoverdine	Siderophore biosynthesis non-ribosomal peptide synthetase modules
Burkholderia anthina BCC1368	Iron acquisition and metabolism	Iron acquisition and metabolism - no subcategory	Iron acquisition in Streptococcus	Ferric iron ABC transporter, ATP-binding protein
Burkholderia anthina BCC1369	Iron acquisition and metabolism	Iron acquisition and metabolism - no subcategory	Iron acquisition in Streptococcus	Ferric iron ABC transporter, iron-binding protein
Burkholderia anthina BCC1370	Iron acquisition and metabolism	Iron acquisition and metabolism - no subcategory	Iron acquisition in Streptococcus	Ferric iron ABC transporter, permease protein
Burkholderia anthina BCC1371	Iron acquisition and metabolism	Iron acquisition and metabolism - no subcategory	Heme, hemin uptake and utilization systems in GramPositives	Hemin transport protein HmuS
Burkholderia anthina BCC1372	Iron acquisition and metabolism	Iron acquisition and metabolism - no subcategory	Heme, hemin uptake and utilization systems in GramNegatives	Ferric siderophore transport system, periplasmic binding protein TonB
Burkholderia anthina BCC1373	Iron acquisition and metabolism	Iron acquisition and metabolism - no subcategory	Heme, hemin uptake and utilization systems in GramNegatives	Ferric reductase (1.6.99.14)
Burkholderia anthina BCC1374	Iron acquisition and metabolism	Iron acquisition and metabolism - no subcategory	Heme, hemin uptake and utilization systems in GramNegatives	Paraquat-inducible protein B
Burkholderia anthina BCC1375	Iron acquisition and metabolism	Iron acquisition and metabolism - no subcategory	Heme, hemin uptake and utilization systems in GramNegatives	Putative heme iron utilization protein
Burkholderia anthina BCC1376	Iron acquisition and metabolism	Iron acquisition and metabolism - no subcategory	Heme, hemin uptake and utilization systems in GramNegatives	Periplasmic hemin-binding protein
Burkholderia anthina BCC1377	Iron acquisition and metabolism	Iron acquisition and metabolism - no subcategory	Heme, hemin uptake and utilization systems in GramNegatives	ABC-type hemin transport system, ATPase component
Burkholderia anthina BCC1378	Iron acquisition and metabolism	Iron acquisition and metabolism - no subcategory	Heme, hemin uptake and utilization systems in GramNegatives	Electron transfer flavoprotein, beta subunit
Burkholderia anthina BCC1379	Iron acquisition and metabolism	Iron acquisition and metabolism - no subcategory	Heme, hemin uptake and utilization systems in GramNegatives	Hemin uptake protein
Burkholderia anthina BCC1380	Iron acquisition and metabolism	Iron acquisition and metabolism - no subcategory	Heme, hemin uptake and utilization systems in GramNegatives	Outer membrane receptor proteins, mostly Fe transport
Burkholderia anthina BCC1381	Iron acquisition and metabolism	Iron acquisition and metabolism - no subcategory	Heme, hemin uptake and utilization systems in GramNegatives	Hemin ABC transporter, permease protein
Burkholderia anthina BCC1382	Iron acquisition and metabolism	Iron acquisition and metabolism - no subcategory	Heme, hemin uptake and utilization systems in GramNegatives	Paraquat-inducible protein A
Burkholderia anthina BCC1383	Iron acquisition and metabolism	Iron acquisition and metabolism - no subcategory	Heme, hemin uptake and utilization systems in GramNegatives	Hemin transport protein HmuS
Burkholderia anthina BCC1384	Iron acquisition and metabolism	Iron acquisition and metabolism - no subcategory	Hemin transport system	Ferric siderophore transport system, periplasmic binding protein TonB
Burkholderia anthina BCC1385	Iron acquisition and metabolism	Iron acquisition and metabolism - no subcategory	Hemin transport system	Ferric reductase (1.6.99.14)
Burkholderia anthina BCC1386	Iron acquisition and metabolism	Iron acquisition and metabolism - no subcategory	Hemin transport system	ABC-type hemin transport system, ATPase component
Burkholderia anthina BCC1387	Iron acquisition and metabolism	Iron acquisition and metabolism - no subcategory	Hemin transport system	Periplasmic hemin-binding protein
Burkholderia anthina BCC1388	Iron acquisition and metabolism	Iron acquisition and metabolism - no subcategory	Hemin transport system	Hemin uptake protein
Burkholderia anthina BCC1389	Iron acquisition and metabolism	Iron acquisition and metabolism - no subcategory	Hemin transport system	Outer membrane receptor proteins, mostly Fe transport
Burkholderia anthina BCC1390	Iron acquisition and metabolism	Iron acquisition and metabolism - no subcategory	Hemin transport system	Hemin ABC transporter, permease protein
Burkholderia anthina BCC1391	Iron acquisition and metabolism	Iron acquisition and metabolism - no subcategory	Hemin transport system	Hemin transport protein HmuS
Burkholderia anthina BCC1392	Iron acquisition and metabolism	Iron acquisition and metabolism - no subcategory	ABC-type iron transport system	ABC-type Fe3+ transport system, periplasmic component
Burkholderia anthina BCC1393	Iron acquisition and metabolism	Iron acquisition and metabolism - no subcategory	ABC-type iron transport system	FIG005478: Porin, Gram-negative type
Burkholderia anthina BCC1394	Iron acquisition and metabolism	Iron acquisition and metabolism - no subcategory	ABC-type iron transport system	ABC-type spermidine/putrescine transport systems, ATPase components
Burkholderia anthina BCC1395	Iron acquisition and metabolism	Iron acquisition and metabolism - no subcategory	ABC-type iron transport system	ABC Fe3+ siderophore transporter, inner membrane subunit
Burkholderia anthina BCC1396	Iron acquisition and metabolism	Iron acquisition and metabolism - no subcategory	Encapsulating protein for DyP-type peroxidase and ferritin-like protein oligomers	Predicted dye-decolorizing peroxidase (DyP), encapsulated subgroup
Burkholderia anthina BCC1397	Iron acquisition and metabolism	Iron acquisition and metabolism - no subcategory	Encapsulating protein for DyP-type peroxidase and ferritin-like protein oligomers	Encapsulating protein for a DyP-type peroxidase or ferritin-like protein oligomers
Burkholderia anthina BCC1398	Iron acquisition and metabolism	Iron acquisition and metabolism - no subcategory	Encapsulating protein for DyP-type peroxidase and ferritin-like protein oligomers	Predicted dye-decolorizing peroxidase (DyP), YfeX-like subgroup
Burkholderia anthina BJQ0012	Iron acquisition and metabolism	Siderophores	Siderophore Pyoverdine	L-ornithine 5-monooxygenase (EC 1.13.12.-), PvdA of pyoverdin biosynthesis
Burkholderia anthina BJQ0013	Iron acquisition and metabolism	Siderophores	Siderophore Pyoverdine	Pyoverdine synthetase PvdF, N5-hydroxyornithine formyltransferase
Burkholderia anthina BJQ0014	Iron acquisition and metabolism	Siderophores	Siderophore Pyoverdine	Non-ribosomal peptide synthetase modules, pyoverdine
Burkholderia anthina BJQ0015	Iron acquisition and metabolism	Siderophores	Siderophore Pyoverdine	Siderophore biosynthesis non-ribosomal peptide synthetase modules
Burkholderia anthina BJQ0016	Iron acquisition and metabolism	Iron acquisition and metabolism - no subcategory	Iron acquisition in Streptococcus	Ferric iron ABC transporter, ATP-binding protein
Burkholderia anthina BJQ0017	Iron acquisition and metabolism	Iron acquisition and metabolism - no subcategory	Iron acquisition in Streptococcus	Ferric iron ABC transporter, iron-binding protein
Burkholderia anthina BJQ0018	Iron acquisition and metabolism	Iron acquisition and metabolism - no subcategory	Iron acquisition in Streptococcus	Ferric iron ABC transporter, permease protein
Burkholderia anthina BJQ0019	Iron acquisition and metabolism	Iron acquisition and metabolism - no subcategory	Heme, hemin uptake and utilization systems in GramPositives	Hemin transport protein HmuS
Burkholderia anthina BJQ0020	Iron acquisition and metabolism	Iron acquisition and metabolism - no subcategory	Hemin transport system	Periplasmic hemin-binding protein
Burkholderia anthina BJQ0021	Iron acquisition and metabolism	Iron acquisition and metabolism - no subcategory	Hemin transport system	ABC-type hemin transport system, ATPase component
Burkholderia anthina BJQ0022	Iron acquisition and metabolism	Iron acquisition and metabolism - no subcategory	Hemin transport system	Outer membrane receptor proteins, mostly Fe transport
Burkholderia anthina BJQ0023	Iron acquisition and metabolism	Iron acquisition and metabolism - no subcategory	Hemin transport system	Hemin uptake protein
Burkholderia anthina BJQ0024	Iron acquisition and metabolism	Iron acquisition and metabolism - no subcategory	Hemin transport system	Hemin ABC transporter, permease protein
Burkholderia anthina BJQ0025	Iron acquisition and metabolism	Iron acquisition and metabolism - no subcategory	Hemin transport system	Ferric reductase (1.6.99.14)
Burkholderia anthina BJQ0026	Iron acquisition and metabolism	Iron acquisition and metabolism - no subcategory	Hemin transport system	Hemin transport protein HmuS
Burkholderia anthina BJQ0027	Iron acquisition and metabolism	Iron acquisition and metabolism - no subcategory	ABC-type iron transport system	ABC-type Fe3+ transport system, periplasmic component
Burkholderia anthina BJQ0028	Iron acquisition and metabolism	Iron acquisition and metabolism - no subcategory	ABC-type iron transport system	FIG005478: Porin, Gram-negative type
Burkholderia anthina BJQ0029	Iron acquisition and metabolism	Iron acquisition and metabolism - no subcategory	ABC-type iron transport system	ABC-type spermidine/putrescine transport systems, ATPase components
Burkholderia anthina BJQ0030	Iron acquisition and metabolism	Iron acquisition and metabolism - no subcategory	ABC-type iron transport system	ABC Fe3+ siderophore transporter, inner membrane subunit
Burkholderia anthina BJQ0031	Iron acquisition and metabolism	Iron acquisition and metabolism - no subcategory	Encapsulating protein for DyP-type peroxidase and ferritin-like protein oligomers	Predicted dye-decolorizing peroxidase (DyP), YfeX-like subgroup
Burkholderia anthina DSM 16087	Iron acquisition and metabolism	Siderophores	Siderophore Pyoverdine	L-ornithine 5-monooxygenase (EC 1.13.12.-), PvdA of pyoverdin biosynthesis
Burkholderia anthina DSM 16088	Iron acquisition and metabolism	Siderophores	Siderophore Pyoverdine	Pyoverdine synthetase PvdF, N5-hydroxyornithine formyltransferase
Burkholderia anthina DSM 16089	Iron acquisition and metabolism	Siderophores	Siderophore Pyoverdine	Non-ribosomal peptide synthetase modules, pyoverdine
Burkholderia anthina DSM 16090	Iron acquisition and metabolism	Siderophores	Siderophore Pyoverdine	Siderophore biosynthesis non-ribosomal peptide synthetase modules
Burkholderia anthina DSM 16091	Iron acquisition and metabolism	Siderophores	Iron siderophore sensor & receptor system	FIG006045: Sigma factor, ECF subfamily
Burkholderia anthina DSM 16092	Iron acquisition and metabolism	Siderophores	Iron siderophore sensor & receptor system	Iron siderophore sensor protein
Burkholderia anthina DSM 16093	Iron acquisition and metabolism	Siderophores	Siderophore Aerobactin	Ferric hydroxamate ABC transporter (TC 3.A.1.14.3), permease component FhuB
Burkholderia anthina DSM 16094	Iron acquisition and metabolism	Siderophores	Siderophore Aerobactin	Iron-chelator utilization protein
Burkholderia anthina DSM 16095	Iron acquisition and metabolism	Siderophores	Siderophore Aerobactin	Ferric hydroxamate ABC transporter (TC 3.A.1.14.3), ATP-binding protein FhuC
Burkholderia anthina DSM 16096	Iron acquisition and metabolism	Siderophores	Siderophore Aerobactin	Ferric hydroxamate ABC transporter (TC 3.A.1.14.3), periplasmic substrate binding protein FhuD
Burkholderia anthina DSM 16097	Iron acquisition and metabolism	Iron acquisition and metabolism - no subcategory	Iron acquisition in Streptococcus	Ferric iron ABC transporter, ATP-binding protein
Burkholderia anthina DSM 16098	Iron acquisition and metabolism	Iron acquisition and metabolism - no subcategory	Iron acquisition in Streptococcus	Ferric iron ABC transporter, iron-binding protein
Burkholderia anthina DSM 16099	Iron acquisition and metabolism	Iron acquisition and metabolism - no subcategory	Iron acquisition in Streptococcus	Ferric iron ABC transporter, permease protein
Burkholderia anthina DSM 16100	Iron acquisition and metabolism	Iron acquisition and metabolism - no subcategory	Heme, hemin uptake and utilization systems in GramPositives	Hemin transport protein HmuS
Burkholderia anthina DSM 16101	Iron acquisition and metabolism	Iron acquisition and metabolism - no subcategory	Hemin transport system	Periplasmic hemin-binding protein
Burkholderia anthina DSM 16102	Iron acquisition and metabolism	Iron acquisition and metabolism - no subcategory	Hemin transport system	ABC-type hemin transport system, ATPase component
Burkholderia anthina DSM 16103	Iron acquisition and metabolism	Iron acquisition and metabolism - no subcategory	Hemin transport system	Outer membrane receptor proteins, mostly Fe transport
Burkholderia anthina DSM 16104	Iron acquisition and metabolism	Iron acquisition and metabolism - no subcategory	Hemin transport system	Hemin uptake protein
Burkholderia anthina DSM 16105	Iron acquisition and metabolism	Iron acquisition and metabolism - no subcategory	Hemin transport system	Hemin ABC transporter, permease protein
Burkholderia anthina DSM 16106	Iron acquisition and metabolism	Iron acquisition and metabolism - no subcategory	Hemin transport system	Ferric reductase (1.6.99.14)
Burkholderia anthina DSM 16107	Iron acquisition and metabolism	Iron acquisition and metabolism - no subcategory	Hemin transport system	Hemin transport protein HmuS
Burkholderia anthina DSM 16108	Iron acquisition and metabolism	Iron acquisition and metabolism - no subcategory	ABC-type iron transport system	ABC-type Fe3+ transport system, periplasmic component
Burkholderia anthina DSM 16109	Iron acquisition and metabolism	Iron acquisition and metabolism - no subcategory	ABC-type iron transport system	FIG005478: Porin, Gram-negative type
Burkholderia anthina DSM 16110	Iron acquisition and metabolism	Iron acquisition and metabolism - no subcategory	ABC-type iron transport system	ABC-type spermidine/putrescine transport systems, ATPase components
Burkholderia anthina DSM 16111	Iron acquisition and metabolism	Iron acquisition and metabolism - no subcategory	ABC-type iron transport system	ABC Fe3+ siderophore transporter, inner membrane subunit
Burkholderia anthina DSM 16112	Iron acquisition and metabolism	Iron acquisition and metabolism - no subcategory	Encapsulating protein for DyP-type peroxidase and ferritin-like protein oligomers	Predicted dye-decolorizing peroxidase (DyP), encapsulated subgroup
Burkholderia anthina DSM 16113	Iron acquisition and metabolism	Iron acquisition and metabolism - no subcategory	Encapsulating protein for DyP-type peroxidase and ferritin-like protein oligomers	Encapsulating protein for a DyP-type peroxidase or ferritin-like protein oligomers
Burkholderia anthina DSM 16114	Iron acquisition and metabolism	Iron acquisition and metabolism - no subcategory	Encapsulating protein for DyP-type peroxidase and ferritin-like protein oligomers	Predicted dye-decolorizing peroxidase (DyP), YfeX-like subgroup
Burkholderia anthina LMG 20981	Iron acquisition and metabolism	Siderophores	Siderophore Pyoverdine	L-ornithine 5-monooxygenase (EC 1.13.12.-), PvdA of pyoverdin biosynthesis
Burkholderia anthina LMG 20982	Iron acquisition and metabolism	Siderophores	Siderophore Pyoverdine	Pyoverdine synthetase PvdF, N5-hydroxyornithine formyltransferase
Burkholderia anthina LMG 20983	Iron acquisition and metabolism	Siderophores	Siderophore Pyoverdine	Non-ribosomal peptide synthetase modules, pyoverdine
Burkholderia anthina LMG 20984	Iron acquisition and metabolism	Siderophores	Siderophore Pyoverdine	Siderophore biosynthesis non-ribosomal peptide synthetase modules
Burkholderia anthina LMG 20985	Iron acquisition and metabolism	Siderophores	Iron siderophore sensor & receptor system	FIG006045: Sigma factor, ECF subfamily
Burkholderia anthina LMG 20986	Iron acquisition and metabolism	Siderophores	Iron siderophore sensor & receptor system	Iron siderophore sensor protein
Burkholderia anthina LMG 20987	Iron acquisition and metabolism	Siderophores	Siderophore Aerobactin	Ferric hydroxamate ABC transporter (TC 3.A.1.14.3), permease component FhuB
Burkholderia anthina LMG 20988	Iron acquisition and metabolism	Siderophores	Siderophore Aerobactin	Iron-chelator utilization protein
Burkholderia anthina LMG 20989	Iron acquisition and metabolism	Siderophores	Siderophore Aerobactin	Ferric hydroxamate ABC transporter (TC 3.A.1.14.3), ATP-binding protein FhuC
Burkholderia anthina LMG 20990	Iron acquisition and metabolism	Siderophores	Siderophore Aerobactin	Ferric hydroxamate ABC transporter (TC 3.A.1.14.3), periplasmic substrate binding protein FhuD
Burkholderia anthina LMG 20991	Iron acquisition and metabolism	Iron acquisition and metabolism - no subcategory	Iron acquisition in Streptococcus	Ferric iron ABC transporter, ATP-binding protein
Burkholderia anthina LMG 20992	Iron acquisition and metabolism	Iron acquisition and metabolism - no subcategory	Iron acquisition in Streptococcus	Ferric iron ABC transporter, iron-binding protein
Burkholderia anthina LMG 20993	Iron acquisition and metabolism	Iron acquisition and metabolism - no subcategory	Iron acquisition in Streptococcus	Ferric iron ABC transporter, permease protein
Burkholderia anthina LMG 20994	Iron acquisition and metabolism	Iron acquisition and metabolism - no subcategory	Heme, hemin uptake and utilization systems in GramPositives	Hemin transport protein HmuS
Burkholderia anthina LMG 20995	Iron acquisition and metabolism	Iron acquisition and metabolism - no subcategory	Hemin transport system	Periplasmic hemin-binding protein
Burkholderia anthina LMG 20996	Iron acquisition and metabolism	Iron acquisition and metabolism - no subcategory	Hemin transport system	ABC-type hemin transport system, ATPase component
Burkholderia anthina LMG 20997	Iron acquisition and metabolism	Iron acquisition and metabolism - no subcategory	Hemin transport system	Outer membrane receptor proteins, mostly Fe transport
Burkholderia anthina LMG 20998	Iron acquisition and metabolism	Iron acquisition and metabolism - no subcategory	Hemin transport system	Hemin uptake protein
Burkholderia anthina LMG 20999	Iron acquisition and metabolism	Iron acquisition and metabolism - no subcategory	Hemin transport system	Hemin ABC transporter, permease protein
Burkholderia anthina LMG 21000	Iron acquisition and metabolism	Iron acquisition and metabolism - no subcategory	Hemin transport system	Ferric reductase (1.6.99.14)
Burkholderia anthina LMG 21001	Iron acquisition and metabolism	Iron acquisition and metabolism - no subcategory	Hemin transport system	Hemin transport protein HmuS
Burkholderia anthina LMG 21002	Iron acquisition and metabolism	Iron acquisition and metabolism - no subcategory	ABC-type iron transport system	ABC-type Fe3+ transport system, periplasmic component
Burkholderia anthina LMG 21003	Iron acquisition and metabolism	Iron acquisition and metabolism - no subcategory	ABC-type iron transport system	FIG005478: Porin, Gram-negative type
Burkholderia anthina LMG 21004	Iron acquisition and metabolism	Iron acquisition and metabolism - no subcategory	ABC-type iron transport system	ABC-type spermidine/putrescine transport systems, ATPase components
Burkholderia anthina LMG 21005	Iron acquisition and metabolism	Iron acquisition and metabolism - no subcategory	ABC-type iron transport system	ABC Fe3+ siderophore transporter, inner membrane subunit
Burkholderia anthina LMG 21006	Iron acquisition and metabolism	Iron acquisition and metabolism - no subcategory	Encapsulating protein for DyP-type peroxidase and ferritin-like protein oligomers	Predicted dye-decolorizing peroxidase (DyP), encapsulated subgroup
Burkholderia anthina LMG 21007	Iron acquisition and metabolism	Iron acquisition and metabolism - no subcategory	Encapsulating protein for DyP-type peroxidase and ferritin-like protein oligomers	Encapsulating protein for a DyP-type peroxidase or ferritin-like protein oligomers
Burkholderia anthina LMG 21008	Iron acquisition and metabolism	Iron acquisition and metabolism - no subcategory	Encapsulating protein for DyP-type peroxidase and ferritin-like protein oligomers	Predicted dye-decolorizing peroxidase (DyP), YfeX-like subgroup

## Sheet: Clade II
Burkholderia anthina AZ-4-2-10-S1-D7	Category	Subcategory	Subsystem	Role
	Iron acquisition and metabolism	Siderophores	Siderophore Pyoverdine	L-ornithine 5-monooxygenase (EC 1.13.12.-), PvdA of pyoverdin biosynthesis
	Iron acquisition and metabolism	Siderophores	Siderophore Pyoverdine	Pyoverdine synthetase PvdF, N5-hydroxyornithine formyltransferase
	Iron acquisition and metabolism	Siderophores	Siderophore Pyoverdine	Non-ribosomal peptide synthetase modules, pyoverdine
	Iron acquisition and metabolism	Siderophores	Siderophore Pyoverdine	Siderophore biosynthesis non-ribosomal peptide synthetase modules
	Iron acquisition and metabolism	Siderophores	Siderophore pyochelin	Pyochelin biosynthetic protein PchG, oxidoreductase (NAD-binding)
	Iron acquisition and metabolism	Siderophores	Siderophore pyochelin	Outer membrane receptor for ferric-pyochelin FptA
	Iron acquisition and metabolism	Siderophores	Siderophore pyochelin	Isochorismate synthase (EC 5.4.4.2) [pyochelin] siderophore
	Iron acquisition and metabolism	Siderophores	Siderophore pyochelin	2,3-dihydroxybenzoate-AMP ligase (EC 2.7.7.58) [pyochelin] siderophore
	Iron acquisition and metabolism	Siderophores	Siderophore pyochelin	Transcriptional regulator PchR
	Iron acquisition and metabolism	Siderophores	Siderophore pyochelin	Hypothetical protein FtpB in pyochelin gene cluster
	Iron acquisition and metabolism	Siderophores	Siderophore pyochelin	Dihydroaeruginoate synthetase PchE, non-ribosomal peptide synthetase modules
	Iron acquisition and metabolism	Siderophores	Siderophore pyochelin	Inner-membrane permease FptX, ferripyochelin
	Iron acquisition and metabolism	Siderophores	Siderophore pyochelin	Putative iron-regulated membrane protein FtpC in pyochelin gene cluster
	Iron acquisition and metabolism	Siderophores	Siderophore pyochelin	Pyochelin biosynthetic protein PchC, predicted thioesterase
	Iron acquisition and metabolism	Siderophores	Siderophore pyochelin	ABC efflux pump, fused inner membrane and ATPase subunits in pyochelin gene cluster
	Iron acquisition and metabolism	Siderophores	Siderophore pyochelin	Pyochelin synthetase PchF, non-ribosomal peptide synthetase module
	Iron acquisition and metabolism	Siderophores	Siderophore assembly kit	Outer membrane receptor for ferric siderophore
	Iron acquisition and metabolism	Siderophores	Siderophore assembly kit	Ferric reductase (1.6.99.14)
	Iron acquisition and metabolism	Siderophores	Siderophore assembly kit	Transcriptional regulator PchR
	Iron acquisition and metabolism	Siderophores	Siderophore assembly kit	2,3-dihydroxybenzoate-AMP ligase (EC 2.7.7.58) of siderophore biosynthesis
	Iron acquisition and metabolism	Siderophores	Siderophore assembly kit	ABC-type hemin transport system, ATPase component
	Iron acquisition and metabolism	Siderophores	Siderophore assembly kit	Thioesterase in siderophore biosynthesis gene cluster
	Iron acquisition and metabolism	Siderophores	Siderophore assembly kit	ABC-type Fe3+-siderophore transport system, permease component
	Iron acquisition and metabolism	Siderophores	Siderophore assembly kit	Hemin ABC transporter, permease protein
	Iron acquisition and metabolism	Siderophores	Siderophore assembly kit	Hemin transport protein HmuS
	Iron acquisition and metabolism	Siderophores	Siderophore assembly kit	Putative iron-regulated membrane protein in siderophore cluster
	Iron acquisition and metabolism	Siderophores	Siderophore assembly kit	ABC-type siderophore export system, fused ATPase and permease components
	Iron acquisition and metabolism	Siderophores	Siderophore assembly kit	Siderophore biosynthesis non-ribosomal peptide synthetase modules
	Iron acquisition and metabolism	Siderophores	Siderophore assembly kit	Hypothetical protein FtpB in siderophore gene cluster
	Iron acquisition and metabolism	Siderophores	Siderophore assembly kit	Isochorismate synthase (EC 5.4.4.2) of siderophore biosynthesis
	Iron acquisition and metabolism	Siderophores	Siderophore assembly kit	Periplasmic hemin-binding protein
	Iron acquisition and metabolism	Siderophores	Siderophore assembly kit	Siderophore synthetase small component, acetyltransferase
	Iron acquisition and metabolism	Siderophores	Siderophore assembly kit	Thiazolinyl imide reductase in siderophore biosynthesis gene cluster
	Iron acquisition and metabolism	Siderophores	Siderophore assembly kit	Siderophore biosynthesis protein, monooxygenase
	Iron acquisition and metabolism	Siderophores	Siderophore assembly kit	Putative ABC iron siderophore transporter, fused permease and ATPase domains
	Iron acquisition and metabolism	Siderophores	Siderophore assembly kit	Inner-membrane permease for ferric siderophore
	Iron acquisition and metabolism	Iron acquisition and metabolism - no subcategory	Iron acquisition in Streptococcus	Ferric iron ABC transporter, ATP-binding protein
	Iron acquisition and metabolism	Iron acquisition and metabolism - no subcategory	Iron acquisition in Streptococcus	Ferric iron ABC transporter, iron-binding protein
	Iron acquisition and metabolism	Iron acquisition and metabolism - no subcategory	Iron acquisition in Streptococcus	Ferric iron ABC transporter, permease protein
	Iron acquisition and metabolism	Iron acquisition and metabolism - no subcategory	Heme, hemin uptake and utilization systems in GramPositives	Hemin transport protein HmuS
	Iron acquisition and metabolism	Iron acquisition and metabolism - no subcategory	ABC transporter [iron.B12.siderophore.hemin]	Outer membrane (iron.B12.siderophore.hemin) receptor
	Iron acquisition and metabolism	Iron acquisition and metabolism - no subcategory	Hemin transport system	Periplasmic hemin-binding protein
	Iron acquisition and metabolism	Iron acquisition and metabolism - no subcategory	Hemin transport system	ABC-type hemin transport system, ATPase component
	Iron acquisition and metabolism	Iron acquisition and metabolism - no subcategory	Hemin transport system	Outer membrane receptor proteins, mostly Fe transport
	Iron acquisition and metabolism	Iron acquisition and metabolism - no subcategory	Hemin transport system	Hemin uptake protein
	Iron acquisition and metabolism	Iron acquisition and metabolism - no subcategory	Hemin transport system	Hemin ABC transporter, permease protein
	Iron acquisition and metabolism	Iron acquisition and metabolism - no subcategory	Hemin transport system	Ferric reductase (1.6.99.14)
	Iron acquisition and metabolism	Iron acquisition and metabolism - no subcategory	Hemin transport system	Hemin transport protein HmuS
	Iron acquisition and metabolism	Iron acquisition and metabolism - no subcategory	ABC-type iron transport system	ABC-type Fe3+ transport system, periplasmic component
	Iron acquisition and metabolism	Iron acquisition and metabolism - no subcategory	ABC-type iron transport system	FIG005478: Porin, Gram-negative type
	Iron acquisition and metabolism	Iron acquisition and metabolism - no subcategory	ABC-type iron transport system	ABC-type spermidine/putrescine transport systems, ATPase components
	Iron acquisition and metabolism	Iron acquisition and metabolism - no subcategory	ABC-type iron transport system	ABC Fe3+ siderophore transporter, inner membrane subunit
	Iron acquisition and metabolism	Iron acquisition and metabolism - no subcategory	Encapsulating protein for DyP-type peroxidase and ferritin-like protein oligomers	Predicted dye-decolorizing peroxidase (DyP), encapsulated subgroup
	Iron acquisition and metabolism	Iron acquisition and metabolism - no subcategory	Encapsulating protein for DyP-type peroxidase and ferritin-like protein oligomers	Encapsulating protein for a DyP-type peroxidase or ferritin-like protein oligomers
	Iron acquisition and metabolism	Iron acquisition and metabolism - no subcategory	Encapsulating protein for DyP-type peroxidase and ferritin-like protein oligomers	Predicted dye-decolorizing peroxidase (DyP), YfeX-like subgroup
Burkholderia anthina AZ-4-2-30-S1-D7	Category	Subcategory	Subsystem	Role
	Iron acquisition and metabolism	Siderophores	Siderophore Pyoverdine	L-ornithine 5-monooxygenase (EC 1.13.12.-), PvdA of pyoverdin biosynthesis
	Iron acquisition and metabolism	Siderophores	Siderophore Pyoverdine	Pyoverdine synthetase PvdF, N5-hydroxyornithine formyltransferase
	Iron acquisition and metabolism	Siderophores	Siderophore Pyoverdine	Non-ribosomal peptide synthetase modules, pyoverdine
	Iron acquisition and metabolism	Siderophores	Siderophore Pyoverdine	Siderophore biosynthesis non-ribosomal peptide synthetase modules
	Iron acquisition and metabolism	Siderophores	Siderophore pyochelin	Pyochelin biosynthetic protein PchG, oxidoreductase (NAD-binding)
	Iron acquisition and metabolism	Siderophores	Siderophore pyochelin	Outer membrane receptor for ferric-pyochelin FptA
	Iron acquisition and metabolism	Siderophores	Siderophore pyochelin	Isochorismate synthase (EC 5.4.4.2) [pyochelin] siderophore
	Iron acquisition and metabolism	Siderophores	Siderophore pyochelin	2,3-dihydroxybenzoate-AMP ligase (EC 2.7.7.58) [pyochelin] siderophore
	Iron acquisition and metabolism	Siderophores	Siderophore pyochelin	Transcriptional regulator PchR
	Iron acquisition and metabolism	Siderophores	Siderophore pyochelin	Hypothetical protein FtpB in pyochelin gene cluster
	Iron acquisition and metabolism	Siderophores	Siderophore pyochelin	Dihydroaeruginoate synthetase PchE, non-ribosomal peptide synthetase modules
	Iron acquisition and metabolism	Siderophores	Siderophore pyochelin	Inner-membrane permease FptX, ferripyochelin
	Iron acquisition and metabolism	Siderophores	Siderophore pyochelin	Putative iron-regulated membrane protein FtpC in pyochelin gene cluster
	Iron acquisition and metabolism	Siderophores	Siderophore pyochelin	Pyochelin biosynthetic protein PchC, predicted thioesterase
	Iron acquisition and metabolism	Siderophores	Siderophore pyochelin	ABC efflux pump, fused inner membrane and ATPase subunits in pyochelin gene cluster
	Iron acquisition and metabolism	Siderophores	Siderophore pyochelin	Pyochelin synthetase PchF, non-ribosomal peptide synthetase module
	Iron acquisition and metabolism	Siderophores	Siderophore assembly kit	Outer membrane receptor for ferric siderophore
	Iron acquisition and metabolism	Siderophores	Siderophore assembly kit	Ferric reductase (1.6.99.14)
	Iron acquisition and metabolism	Siderophores	Siderophore assembly kit	Transcriptional regulator PchR
	Iron acquisition and metabolism	Siderophores	Siderophore assembly kit	2,3-dihydroxybenzoate-AMP ligase (EC 2.7.7.58) of siderophore biosynthesis
	Iron acquisition and metabolism	Siderophores	Siderophore assembly kit	ABC-type hemin transport system, ATPase component
	Iron acquisition and metabolism	Siderophores	Siderophore assembly kit	Thioesterase in siderophore biosynthesis gene cluster
	Iron acquisition and metabolism	Siderophores	Siderophore assembly kit	ABC-type Fe3+-siderophore transport system, permease component
	Iron acquisition and metabolism	Siderophores	Siderophore assembly kit	Hemin ABC transporter, permease protein
	Iron acquisition and metabolism	Siderophores	Siderophore assembly kit	Hemin transport protein HmuS
	Iron acquisition and metabolism	Siderophores	Siderophore assembly kit	Putative iron-regulated membrane protein in siderophore cluster
	Iron acquisition and metabolism	Siderophores	Siderophore assembly kit	ABC-type siderophore export system, fused ATPase and permease components
	Iron acquisition and metabolism	Siderophores	Siderophore assembly kit	Siderophore biosynthesis non-ribosomal peptide synthetase modules
	Iron acquisition and metabolism	Siderophores	Siderophore assembly kit	Hypothetical protein FtpB in siderophore gene cluster
	Iron acquisition and metabolism	Siderophores	Siderophore assembly kit	Isochorismate synthase (EC 5.4.4.2) of siderophore biosynthesis
	Iron acquisition and metabolism	Siderophores	Siderophore assembly kit	Periplasmic hemin-binding protein
	Iron acquisition and metabolism	Siderophores	Siderophore assembly kit	Siderophore synthetase small component, acetyltransferase
	Iron acquisition and metabolism	Siderophores	Siderophore assembly kit	Thiazolinyl imide reductase in siderophore biosynthesis gene cluster
	Iron acquisition and metabolism	Siderophores	Siderophore assembly kit	Siderophore biosynthesis protein, monooxygenase
	Iron acquisition and metabolism	Siderophores	Siderophore assembly kit	Putative ABC iron siderophore transporter, fused permease and ATPase domains
	Iron acquisition and metabolism	Siderophores	Siderophore assembly kit	Inner-membrane permease for ferric siderophore
	Iron acquisition and metabolism	Iron acquisition and metabolism - no subcategory	Iron acquisition in Streptococcus	Ferric iron ABC transporter, ATP-binding protein
	Iron acquisition and metabolism	Iron acquisition and metabolism - no subcategory	Iron acquisition in Streptococcus	Ferric iron ABC transporter, iron-binding protein
	Iron acquisition and metabolism	Iron acquisition and metabolism - no subcategory	Iron acquisition in Streptococcus	Ferric iron ABC transporter, permease protein
	Iron acquisition and metabolism	Iron acquisition and metabolism - no subcategory	Heme, hemin uptake and utilization systems in GramPositives	Hemin transport protein HmuS
	Iron acquisition and metabolism	Iron acquisition and metabolism - no subcategory	ABC transporter [iron.B12.siderophore.hemin]	Outer membrane (iron.B12.siderophore.hemin) receptor
	Iron acquisition and metabolism	Iron acquisition and metabolism - no subcategory	Hemin transport system	Periplasmic hemin-binding protein
	Iron acquisition and metabolism	Iron acquisition and metabolism - no subcategory	Hemin transport system	ABC-type hemin transport system, ATPase component
	Iron acquisition and metabolism	Iron acquisition and metabolism - no subcategory	Hemin transport system	Outer membrane receptor proteins, mostly Fe transport
	Iron acquisition and metabolism	Iron acquisition and metabolism - no subcategory	Hemin transport system	Hemin uptake protein
	Iron acquisition and metabolism	Iron acquisition and metabolism - no subcategory	Hemin transport system	Hemin ABC transporter, permease protein
	Iron acquisition and metabolism	Iron acquisition and metabolism - no subcategory	Hemin transport system	Ferric reductase (1.6.99.14)
	Iron acquisition and metabolism	Iron acquisition and metabolism - no subcategory	Hemin transport system	Hemin transport protein HmuS
	Iron acquisition and metabolism	Iron acquisition and metabolism - no subcategory	ABC-type iron transport system	ABC-type Fe3+ transport system, periplasmic component
	Iron acquisition and metabolism	Iron acquisition and metabolism - no subcategory	ABC-type iron transport system	FIG005478: Porin, Gram-negative type
	Iron acquisition and metabolism	Iron acquisition and metabolism - no subcategory	ABC-type iron transport system	ABC-type spermidine/putrescine transport systems, ATPase components
	Iron acquisition and metabolism	Iron acquisition and metabolism - no subcategory	ABC-type iron transport system	ABC Fe3+ siderophore transporter, inner membrane subunit
	Iron acquisition and metabolism	Iron acquisition and metabolism - no subcategory	Encapsulating protein for DyP-type peroxidase and ferritin-like protein oligomers	Predicted dye-decolorizing peroxidase (DyP), encapsulated subgroup
	Iron acquisition and metabolism	Iron acquisition and metabolism - no subcategory	Encapsulating protein for DyP-type peroxidase and ferritin-like protein oligomers	Encapsulating protein for a DyP-type peroxidase or ferritin-like protein oligomers
	Iron acquisition and metabolism	Iron acquisition and metabolism - no subcategory	Encapsulating protein for DyP-type peroxidase and ferritin-like protein oligomers	Predicted dye-decolorizing peroxidase (DyP), YfeX-like subgroup
Burkholderia anthina Bp8997	Category	Subcategory	Subsystem	Role
	Iron acquisition and metabolism	Siderophores	Siderophore Pyoverdine	L-ornithine 5-monooxygenase (EC 1.13.12.-), PvdA of pyoverdin biosynthesis
	Iron acquisition and metabolism	Siderophores	Siderophore Pyoverdine	Pyoverdine synthetase PvdF, N5-hydroxyornithine formyltransferase
	Iron acquisition and metabolism	Siderophores	Siderophore Pyoverdine	Non-ribosomal peptide synthetase modules, pyoverdine
	Iron acquisition and metabolism	Siderophores	Siderophore Pyoverdine	Siderophore biosynthesis non-ribosomal peptide synthetase modules
	Iron acquisition and metabolism	Siderophores	Siderophore pyochelin	Pyochelin biosynthetic protein PchG, oxidoreductase (NAD-binding)
	Iron acquisition and metabolism	Siderophores	Siderophore pyochelin	Outer membrane receptor for ferric-pyochelin FptA
	Iron acquisition and metabolism	Siderophores	Siderophore pyochelin	Isochorismate synthase (EC 5.4.4.2) [pyochelin] siderophore
	Iron acquisition and metabolism	Siderophores	Siderophore pyochelin	2,3-dihydroxybenzoate-AMP ligase (EC 2.7.7.58) [pyochelin] siderophore
	Iron acquisition and metabolism	Siderophores	Siderophore pyochelin	Transcriptional regulator PchR
	Iron acquisition and metabolism	Siderophores	Siderophore pyochelin	Hypothetical protein FtpB in pyochelin gene cluster
	Iron acquisition and metabolism	Siderophores	Siderophore pyochelin	Dihydroaeruginoate synthetase PchE, non-ribosomal peptide synthetase modules
	Iron acquisition and metabolism	Siderophores	Siderophore pyochelin	Inner-membrane permease FptX, ferripyochelin
	Iron acquisition and metabolism	Siderophores	Siderophore pyochelin	Putative iron-regulated membrane protein FtpC in pyochelin gene cluster
	Iron acquisition and metabolism	Siderophores	Siderophore pyochelin	Pyochelin biosynthetic protein PchC, predicted thioesterase
	Iron acquisition and metabolism	Siderophores	Siderophore pyochelin	ABC efflux pump, fused inner membrane and ATPase subunits in pyochelin gene cluster
	Iron acquisition and metabolism	Siderophores	Siderophore pyochelin	Pyochelin synthetase PchF, non-ribosomal peptide synthetase module
	Iron acquisition and metabolism	Siderophores	Siderophore assembly kit	Outer membrane receptor for ferric siderophore
	Iron acquisition and metabolism	Siderophores	Siderophore assembly kit	Ferric reductase (1.6.99.14)
	Iron acquisition and metabolism	Siderophores	Siderophore assembly kit	Transcriptional regulator PchR
	Iron acquisition and metabolism	Siderophores	Siderophore assembly kit	2,3-dihydroxybenzoate-AMP ligase (EC 2.7.7.58) of siderophore biosynthesis
	Iron acquisition and metabolism	Siderophores	Siderophore assembly kit	ABC-type hemin transport system, ATPase component
	Iron acquisition and metabolism	Siderophores	Siderophore assembly kit	Thioesterase in siderophore biosynthesis gene cluster
	Iron acquisition and metabolism	Siderophores	Siderophore assembly kit	ABC-type Fe3+-siderophore transport system, permease component
	Iron acquisition and metabolism	Siderophores	Siderophore assembly kit	Hemin ABC transporter, permease protein
	Iron acquisition and metabolism	Siderophores	Siderophore assembly kit	Hemin transport protein HmuS
	Iron acquisition and metabolism	Siderophores	Siderophore assembly kit	Putative iron-regulated membrane protein in siderophore cluster
	Iron acquisition and metabolism	Siderophores	Siderophore assembly kit	ABC-type siderophore export system, fused ATPase and permease components
	Iron acquisition and metabolism	Siderophores	Siderophore assembly kit	Siderophore biosynthesis non-ribosomal peptide synthetase modules
	Iron acquisition and metabolism	Siderophores	Siderophore assembly kit	Hypothetical protein FtpB in siderophore gene cluster
	Iron acquisition and metabolism	Siderophores	Siderophore assembly kit	Isochorismate synthase (EC 5.4.4.2) of siderophore biosynthesis
	Iron acquisition and metabolism	Siderophores	Siderophore assembly kit	Periplasmic hemin-binding protein
	Iron acquisition and metabolism	Siderophores	Siderophore assembly kit	Siderophore synthetase small component, acetyltransferase
	Iron acquisition and metabolism	Siderophores	Siderophore assembly kit	Thiazolinyl imide reductase in siderophore biosynthesis gene cluster
	Iron acquisition and metabolism	Siderophores	Siderophore assembly kit	Siderophore biosynthesis protein, monooxygenase
	Iron acquisition and metabolism	Siderophores	Siderophore assembly kit	Putative ABC iron siderophore transporter, fused permease and ATPase domains
	Iron acquisition and metabolism	Siderophores	Siderophore assembly kit	Inner-membrane permease for ferric siderophore
	Iron acquisition and metabolism	Iron acquisition and metabolism - no subcategory	Iron acquisition in Streptococcus	Ferric iron ABC transporter, ATP-binding protein
	Iron acquisition and metabolism	Iron acquisition and metabolism - no subcategory	Iron acquisition in Streptococcus	Ferric iron ABC transporter, iron-binding protein
	Iron acquisition and metabolism	Iron acquisition and metabolism - no subcategory	Iron acquisition in Streptococcus	Ferric iron ABC transporter, permease protein
	Iron acquisition and metabolism	Iron acquisition and metabolism - no subcategory	Heme, hemin uptake and utilization systems in GramPositives	Hemin transport protein HmuS
	Iron acquisition and metabolism	Iron acquisition and metabolism - no subcategory	ABC transporter [iron.B12.siderophore.hemin]	Outer membrane (iron.B12.siderophore.hemin) receptor
	Iron acquisition and metabolism	Iron acquisition and metabolism - no subcategory	Hemin transport system	Periplasmic hemin-binding protein
	Iron acquisition and metabolism	Iron acquisition and metabolism - no subcategory	Hemin transport system	ABC-type hemin transport system, ATPase component
	Iron acquisition and metabolism	Iron acquisition and metabolism - no subcategory	Hemin transport system	Outer membrane receptor proteins, mostly Fe transport
	Iron acquisition and metabolism	Iron acquisition and metabolism - no subcategory	Hemin transport system	Hemin uptake protein
	Iron acquisition and metabolism	Iron acquisition and metabolism - no subcategory	Hemin transport system	Hemin ABC transporter, permease protein
	Iron acquisition and metabolism	Iron acquisition and metabolism - no subcategory	Hemin transport system	Ferric reductase (1.6.99.14)
	Iron acquisition and metabolism	Iron acquisition and metabolism - no subcategory	Hemin transport system	Hemin transport protein HmuS
	Iron acquisition and metabolism	Iron acquisition and metabolism - no subcategory	ABC-type iron transport system	ABC-type Fe3+ transport system, periplasmic component
	Iron acquisition and metabolism	Iron acquisition and metabolism - no subcategory	ABC-type iron transport system	FIG005478: Porin, Gram-negative type
	Iron acquisition and metabolism	Iron acquisition and metabolism - no subcategory	ABC-type iron transport system	ABC-type spermidine/putrescine transport systems, ATPase components
	Iron acquisition and metabolism	Iron acquisition and metabolism - no subcategory	ABC-type iron transport system	ABC Fe3+ siderophore transporter, inner membrane subunit
	Iron acquisition and metabolism	Iron acquisition and metabolism - no subcategory	Encapsulating protein for DyP-type peroxidase and ferritin-like protein oligomers	Predicted dye-decolorizing peroxidase (DyP), encapsulated subgroup
	Iron acquisition and metabolism	Iron acquisition and metabolism - no subcategory	Encapsulating protein for DyP-type peroxidase and ferritin-like protein oligomers	Encapsulating protein for a DyP-type peroxidase or ferritin-like protein oligomers
	Iron acquisition and metabolism	Iron acquisition and metabolism - no subcategory	Encapsulating protein for DyP-type peroxidase and ferritin-like protein oligomers	Predicted dye-decolorizing peroxidase (DyP), YfeX-like subgroup
Burkholderia anthina Bp9153	Category	Subcategory	Subsystem	Role
	Iron acquisition and metabolism	Siderophores	Siderophore Pyoverdine	L-ornithine 5-monooxygenase (EC 1.13.12.-), PvdA of pyoverdin biosynthesis
	Iron acquisition and metabolism	Siderophores	Siderophore Pyoverdine	Pyoverdine synthetase PvdF, N5-hydroxyornithine formyltransferase
	Iron acquisition and metabolism	Siderophores	Siderophore Pyoverdine	Non-ribosomal peptide synthetase modules, pyoverdine
	Iron acquisition and metabolism	Siderophores	Siderophore Pyoverdine	Siderophore biosynthesis non-ribosomal peptide synthetase modules
	Iron acquisition and metabolism	Siderophores	Siderophore pyochelin	Pyochelin biosynthetic protein PchG, oxidoreductase (NAD-binding)
	Iron acquisition and metabolism	Siderophores	Siderophore pyochelin	Outer membrane receptor for ferric-pyochelin FptA
	Iron acquisition and metabolism	Siderophores	Siderophore pyochelin	Isochorismate synthase (EC 5.4.4.2) [pyochelin] siderophore
	Iron acquisition and metabolism	Siderophores	Siderophore pyochelin	2,3-dihydroxybenzoate-AMP ligase (EC 2.7.7.58) [pyochelin] siderophore
	Iron acquisition and metabolism	Siderophores	Siderophore pyochelin	Transcriptional regulator PchR
	Iron acquisition and metabolism	Siderophores	Siderophore pyochelin	Hypothetical protein FtpB in pyochelin gene cluster
	Iron acquisition and metabolism	Siderophores	Siderophore pyochelin	Dihydroaeruginoate synthetase PchE, non-ribosomal peptide synthetase modules
	Iron acquisition and metabolism	Siderophores	Siderophore pyochelin	Inner-membrane permease FptX, ferripyochelin
	Iron acquisition and metabolism	Siderophores	Siderophore pyochelin	Putative iron-regulated membrane protein FtpC in pyochelin gene cluster
	Iron acquisition and metabolism	Siderophores	Siderophore pyochelin	Pyochelin biosynthetic protein PchC, predicted thioesterase
	Iron acquisition and metabolism	Siderophores	Siderophore pyochelin	ABC efflux pump, fused inner membrane and ATPase subunits in pyochelin gene cluster
	Iron acquisition and metabolism	Siderophores	Siderophore pyochelin	Pyochelin synthetase PchF, non-ribosomal peptide synthetase module
	Iron acquisition and metabolism	Siderophores	Siderophore assembly kit	Outer membrane receptor for ferric siderophore
	Iron acquisition and metabolism	Siderophores	Siderophore assembly kit	Ferric reductase (1.6.99.14)
	Iron acquisition and metabolism	Siderophores	Siderophore assembly kit	Transcriptional regulator PchR
	Iron acquisition and metabolism	Siderophores	Siderophore assembly kit	2,3-dihydroxybenzoate-AMP ligase (EC 2.7.7.58) of siderophore biosynthesis
	Iron acquisition and metabolism	Siderophores	Siderophore assembly kit	ABC-type hemin transport system, ATPase component
	Iron acquisition and metabolism	Siderophores	Siderophore assembly kit	Thioesterase in siderophore biosynthesis gene cluster
	Iron acquisition and metabolism	Siderophores	Siderophore assembly kit	ABC-type Fe3+-siderophore transport system, permease component
	Iron acquisition and metabolism	Siderophores	Siderophore assembly kit	Hemin ABC transporter, permease protein
	Iron acquisition and metabolism	Siderophores	Siderophore assembly kit	Hemin transport protein HmuS
	Iron acquisition and metabolism	Siderophores	Siderophore assembly kit	Putative iron-regulated membrane protein in siderophore cluster
	Iron acquisition and metabolism	Siderophores	Siderophore assembly kit	ABC-type siderophore export system, fused ATPase and permease components
	Iron acquisition and metabolism	Siderophores	Siderophore assembly kit	Siderophore biosynthesis non-ribosomal peptide synthetase modules
	Iron acquisition and metabolism	Siderophores	Siderophore assembly kit	Hypothetical protein FtpB in siderophore gene cluster
	Iron acquisition and metabolism	Siderophores	Siderophore assembly kit	Isochorismate synthase (EC 5.4.4.2) of siderophore biosynthesis
	Iron acquisition and metabolism	Siderophores	Siderophore assembly kit	Periplasmic hemin-binding protein
	Iron acquisition and metabolism	Siderophores	Siderophore assembly kit	Siderophore synthetase small component, acetyltransferase
	Iron acquisition and metabolism	Siderophores	Siderophore assembly kit	Thiazolinyl imide reductase in siderophore biosynthesis gene cluster
	Iron acquisition and metabolism	Siderophores	Siderophore assembly kit	Siderophore biosynthesis protein, monooxygenase
	Iron acquisition and metabolism	Siderophores	Siderophore assembly kit	Putative ABC iron siderophore transporter, fused permease and ATPase domains
	Iron acquisition and metabolism	Siderophores	Siderophore assembly kit	Inner-membrane permease for ferric siderophore
	Iron acquisition and metabolism	Iron acquisition and metabolism - no subcategory	Iron acquisition in Streptococcus	Ferric iron ABC transporter, ATP-binding protein
	Iron acquisition and metabolism	Iron acquisition and metabolism - no subcategory	Iron acquisition in Streptococcus	Ferric iron ABC transporter, iron-binding protein
	Iron acquisition and metabolism	Iron acquisition and metabolism - no subcategory	Iron acquisition in Streptococcus	Ferric iron ABC transporter, permease protein
	Iron acquisition and metabolism	Iron acquisition and metabolism - no subcategory	Heme, hemin uptake and utilization systems in GramPositives	Hemin transport protein HmuS
	Iron acquisition and metabolism	Iron acquisition and metabolism - no subcategory	ABC transporter [iron.B12.siderophore.hemin]	Outer membrane (iron.B12.siderophore.hemin) receptor
	Iron acquisition and metabolism	Iron acquisition and metabolism - no subcategory	Hemin transport system	Periplasmic hemin-binding protein
	Iron acquisition and metabolism	Iron acquisition and metabolism - no subcategory	Hemin transport system	ABC-type hemin transport system, ATPase component
	Iron acquisition and metabolism	Iron acquisition and metabolism - no subcategory	Hemin transport system	Outer membrane receptor proteins, mostly Fe transport
	Iron acquisition and metabolism	Iron acquisition and metabolism - no subcategory	Hemin transport system	Hemin uptake protein
	Iron acquisition and metabolism	Iron acquisition and metabolism - no subcategory	Hemin transport system	Hemin ABC transporter, permease protein
	Iron acquisition and metabolism	Iron acquisition and metabolism - no subcategory	Hemin transport system	Ferric reductase (1.6.99.14)
	Iron acquisition and metabolism	Iron acquisition and metabolism - no subcategory	Hemin transport system	Hemin transport protein HmuS
	Iron acquisition and metabolism	Iron acquisition and metabolism - no subcategory	ABC-type iron transport system	ABC-type Fe3+ transport system, periplasmic component
	Iron acquisition and metabolism	Iron acquisition and metabolism - no subcategory	ABC-type iron transport system	FIG005478: Porin, Gram-negative type
	Iron acquisition and metabolism	Iron acquisition and metabolism - no subcategory	ABC-type iron transport system	ABC-type spermidine/putrescine transport systems, ATPase components
	Iron acquisition and metabolism	Iron acquisition and metabolism - no subcategory	ABC-type iron transport system	ABC Fe3+ siderophore transporter, inner membrane subunit
	Iron acquisition and metabolism	Iron acquisition and metabolism - no subcategory	Encapsulating protein for DyP-type peroxidase and ferritin-like protein oligomers	Predicted dye-decolorizing peroxidase (DyP), encapsulated subgroup
	Iron acquisition and metabolism	Iron acquisition and metabolism - no subcategory	Encapsulating protein for DyP-type peroxidase and ferritin-like protein oligomers	Encapsulating protein for a DyP-type peroxidase or ferritin-like protein oligomers
	Iron acquisition and metabolism	Iron acquisition and metabolism - no subcategory	Encapsulating protein for DyP-type peroxidase and ferritin-like protein oligomers	Predicted dye-decolorizing peroxidase (DyP), YfeX-like subgroup
Burkholderia anthina MSMB649WGS	Category	Subcategory	Subsystem	Role
	Iron acquisition and metabolism	Siderophores	Siderophore Pyoverdine	L-ornithine 5-monooxygenase (EC 1.13.12.-), PvdA of pyoverdin biosynthesis
	Iron acquisition and metabolism	Siderophores	Siderophore Pyoverdine	Pyoverdine synthetase PvdF, N5-hydroxyornithine formyltransferase
	Iron acquisition and metabolism	Siderophores	Siderophore Pyoverdine	Non-ribosomal peptide synthetase modules, pyoverdine
	Iron acquisition and metabolism	Siderophores	Siderophore Pyoverdine	Siderophore biosynthesis non-ribosomal peptide synthetase modules
	Iron acquisition and metabolism	Siderophores	Siderophore pyochelin	Pyochelin biosynthetic protein PchG, oxidoreductase (NAD-binding)
	Iron acquisition and metabolism	Siderophores	Siderophore pyochelin	Outer membrane receptor for ferric-pyochelin FptA
	Iron acquisition and metabolism	Siderophores	Siderophore pyochelin	Isochorismate synthase (EC 5.4.4.2) [pyochelin] siderophore
	Iron acquisition and metabolism	Siderophores	Siderophore pyochelin	2,3-dihydroxybenzoate-AMP ligase (EC 2.7.7.58) [pyochelin] siderophore
	Iron acquisition and metabolism	Siderophores	Siderophore pyochelin	Transcriptional regulator PchR
	Iron acquisition and metabolism	Siderophores	Siderophore pyochelin	Hypothetical protein FtpB in pyochelin gene cluster
	Iron acquisition and metabolism	Siderophores	Siderophore pyochelin	Dihydroaeruginoate synthetase PchE, non-ribosomal peptide synthetase modules
	Iron acquisition and metabolism	Siderophores	Siderophore pyochelin	Inner-membrane permease FptX, ferripyochelin
	Iron acquisition and metabolism	Siderophores	Siderophore pyochelin	Putative iron-regulated membrane protein FtpC in pyochelin gene cluster
	Iron acquisition and metabolism	Siderophores	Siderophore pyochelin	Pyochelin biosynthetic protein PchC, predicted thioesterase
	Iron acquisition and metabolism	Siderophores	Siderophore pyochelin	ABC efflux pump, fused inner membrane and ATPase subunits in pyochelin gene cluster
	Iron acquisition and metabolism	Siderophores	Siderophore pyochelin	Pyochelin synthetase PchF, non-ribosomal peptide synthetase module
	Iron acquisition and metabolism	Siderophores	Siderophore assembly kit	Outer membrane receptor for ferric siderophore
	Iron acquisition and metabolism	Siderophores	Siderophore assembly kit	Ferric reductase (1.6.99.14)
	Iron acquisition and metabolism	Siderophores	Siderophore assembly kit	Transcriptional regulator PchR
	Iron acquisition and metabolism	Siderophores	Siderophore assembly kit	2,3-dihydroxybenzoate-AMP ligase (EC 2.7.7.58) of siderophore biosynthesis
	Iron acquisition and metabolism	Siderophores	Siderophore assembly kit	ABC-type hemin transport system, ATPase component
	Iron acquisition and metabolism	Siderophores	Siderophore assembly kit	Thioesterase in siderophore biosynthesis gene cluster
	Iron acquisition and metabolism	Siderophores	Siderophore assembly kit	ABC-type Fe3+-siderophore transport system, permease component
	Iron acquisition and metabolism	Siderophores	Siderophore assembly kit	Hemin ABC transporter, permease protein
	Iron acquisition and metabolism	Siderophores	Siderophore assembly kit	Hemin transport protein HmuS
	Iron acquisition and metabolism	Siderophores	Siderophore assembly kit	Putative iron-regulated membrane protein in siderophore cluster
	Iron acquisition and metabolism	Siderophores	Siderophore assembly kit	ABC-type siderophore export system, fused ATPase and permease components
	Iron acquisition and metabolism	Siderophores	Siderophore assembly kit	Siderophore biosynthesis non-ribosomal peptide synthetase modules
	Iron acquisition and metabolism	Siderophores	Siderophore assembly kit	Hypothetical protein FtpB in siderophore gene cluster
	Iron acquisition and metabolism	Siderophores	Siderophore assembly kit	Isochorismate synthase (EC 5.4.4.2) of siderophore biosynthesis
	Iron acquisition and metabolism	Siderophores	Siderophore assembly kit	Periplasmic hemin-binding protein
	Iron acquisition and metabolism	Siderophores	Siderophore assembly kit	Siderophore synthetase small component, acetyltransferase
	Iron acquisition and metabolism	Siderophores	Siderophore assembly kit	Thiazolinyl imide reductase in siderophore biosynthesis gene cluster
	Iron acquisition and metabolism	Siderophores	Siderophore assembly kit	Siderophore biosynthesis protein, monooxygenase
	Iron acquisition and metabolism	Siderophores	Siderophore assembly kit	Putative ABC iron siderophore transporter, fused permease and ATPase domains
	Iron acquisition and metabolism	Siderophores	Siderophore assembly kit	Inner-membrane permease for ferric siderophore
	Iron acquisition and metabolism	Iron acquisition and metabolism - no subcategory	Iron acquisition in Streptococcus	Ferric iron ABC transporter, ATP-binding protein
	Iron acquisition and metabolism	Iron acquisition and metabolism - no subcategory	Iron acquisition in Streptococcus	Ferric iron ABC transporter, iron-binding protein
	Iron acquisition and metabolism	Iron acquisition and metabolism - no subcategory	Iron acquisition in Streptococcus	Ferric iron ABC transporter, permease protein
	Iron acquisition and metabolism	Iron acquisition and metabolism - no subcategory	Heme, hemin uptake and utilization systems in GramPositives	Hemin transport protein HmuS
	Iron acquisition and metabolism	Iron acquisition and metabolism - no subcategory	ABC transporter [iron.B12.siderophore.hemin]	Outer membrane (iron.B12.siderophore.hemin) receptor
	Iron acquisition and metabolism	Iron acquisition and metabolism - no subcategory	Hemin transport system	Periplasmic hemin-binding protein
	Iron acquisition and metabolism	Iron acquisition and metabolism - no subcategory	Hemin transport system	ABC-type hemin transport system, ATPase component
	Iron acquisition and metabolism	Iron acquisition and metabolism - no subcategory	Hemin transport system	Outer membrane receptor proteins, mostly Fe transport
	Iron acquisition and metabolism	Iron acquisition and metabolism - no subcategory	Hemin transport system	Hemin uptake protein
	Iron acquisition and metabolism	Iron acquisition and metabolism - no subcategory	Hemin transport system	Hemin ABC transporter, permease protein
	Iron acquisition and metabolism	Iron acquisition and metabolism - no subcategory	Hemin transport system	Ferric reductase (1.6.99.14)
	Iron acquisition and metabolism	Iron acquisition and metabolism - no subcategory	Hemin transport system	Hemin transport protein HmuS
	Iron acquisition and metabolism	Iron acquisition and metabolism - no subcategory	ABC-type iron transport system	ABC-type Fe3+ transport system, periplasmic component
	Iron acquisition and metabolism	Iron acquisition and metabolism - no subcategory	ABC-type iron transport system	FIG005478: Porin, Gram-negative type
	Iron acquisition and metabolism	Iron acquisition and metabolism - no subcategory	ABC-type iron transport system	ABC-type spermidine/putrescine transport systems, ATPase components
	Iron acquisition and metabolism	Iron acquisition and metabolism - no subcategory	ABC-type iron transport system	ABC Fe3+ siderophore transporter, inner membrane subunit
	Iron acquisition and metabolism	Iron acquisition and metabolism - no subcategory	Encapsulating protein for DyP-type peroxidase and ferritin-like protein oligomers	Predicted dye-decolorizing peroxidase (DyP), encapsulated subgroup
	Iron acquisition and metabolism	Iron acquisition and metabolism - no subcategory	Encapsulating protein for DyP-type peroxidase and ferritin-like protein oligomers	Encapsulating protein for a DyP-type peroxidase or ferritin-like protein oligomers
	Iron acquisition and metabolism	Iron acquisition and metabolism - no subcategory	Encapsulating protein for DyP-type peroxidase and ferritin-like protein oligomers	Predicted dye-decolorizing peroxidase (DyP), YfeX-like subgroup
Burkholderia anthina MSMB0848	Category	Subcategory	Subsystem	Role
	Iron acquisition and metabolism	Siderophores	Siderophore Pyoverdine	L-ornithine 5-monooxygenase (EC 1.13.12.-), PvdA of pyoverdin biosynthesis
	Iron acquisition and metabolism	Siderophores	Siderophore Pyoverdine	Pyoverdine synthetase PvdF, N5-hydroxyornithine formyltransferase
	Iron acquisition and metabolism	Siderophores	Siderophore Pyoverdine	Non-ribosomal peptide synthetase modules, pyoverdine
	Iron acquisition and metabolism	Siderophores	Siderophore Pyoverdine	Siderophore biosynthesis non-ribosomal peptide synthetase modules
	Iron acquisition and metabolism	Siderophores	Siderophore pyochelin	Pyochelin biosynthetic protein PchG, oxidoreductase (NAD-binding)
	Iron acquisition and metabolism	Siderophores	Siderophore pyochelin	Outer membrane receptor for ferric-pyochelin FptA
	Iron acquisition and metabolism	Siderophores	Siderophore pyochelin	Isochorismate synthase (EC 5.4.4.2) [pyochelin] siderophore
	Iron acquisition and metabolism	Siderophores	Siderophore pyochelin	2,3-dihydroxybenzoate-AMP ligase (EC 2.7.7.58) [pyochelin] siderophore
	Iron acquisition and metabolism	Siderophores	Siderophore pyochelin	Transcriptional regulator PchR
	Iron acquisition and metabolism	Siderophores	Siderophore pyochelin	Hypothetical protein FtpB in pyochelin gene cluster
	Iron acquisition and metabolism	Siderophores	Siderophore pyochelin	Dihydroaeruginoate synthetase PchE, non-ribosomal peptide synthetase modules
	Iron acquisition and metabolism	Siderophores	Siderophore pyochelin	Inner-membrane permease FptX, ferripyochelin
	Iron acquisition and metabolism	Siderophores	Siderophore pyochelin	Putative iron-regulated membrane protein FtpC in pyochelin gene cluster
	Iron acquisition and metabolism	Siderophores	Siderophore pyochelin	Pyochelin biosynthetic protein PchC, predicted thioesterase
	Iron acquisition and metabolism	Siderophores	Siderophore pyochelin	ABC efflux pump, fused inner membrane and ATPase subunits in pyochelin gene cluster
	Iron acquisition and metabolism	Siderophores	Siderophore pyochelin	Pyochelin synthetase PchF, non-ribosomal peptide synthetase module
	Iron acquisition and metabolism	Siderophores	Siderophore assembly kit	Outer membrane receptor for ferric siderophore
	Iron acquisition and metabolism	Siderophores	Siderophore assembly kit	Ferric reductase (1.6.99.14)
	Iron acquisition and metabolism	Siderophores	Siderophore assembly kit	Transcriptional regulator PchR
	Iron acquisition and metabolism	Siderophores	Siderophore assembly kit	2,3-dihydroxybenzoate-AMP ligase (EC 2.7.7.58) of siderophore biosynthesis
	Iron acquisition and metabolism	Siderophores	Siderophore assembly kit	ABC-type hemin transport system, ATPase component
	Iron acquisition and metabolism	Siderophores	Siderophore assembly kit	Thioesterase in siderophore biosynthesis gene cluster
	Iron acquisition and metabolism	Siderophores	Siderophore assembly kit	ABC-type Fe3+-siderophore transport system, permease component
	Iron acquisition and metabolism	Siderophores	Siderophore assembly kit	Hemin ABC transporter, permease protein
	Iron acquisition and metabolism	Siderophores	Siderophore assembly kit	Hemin transport protein HmuS
	Iron acquisition and metabolism	Siderophores	Siderophore assembly kit	Putative iron-regulated membrane protein in siderophore cluster
	Iron acquisition and metabolism	Siderophores	Siderophore assembly kit	ABC-type siderophore export system, fused ATPase and permease components
	Iron acquisition and metabolism	Siderophores	Siderophore assembly kit	Siderophore biosynthesis non-ribosomal peptide synthetase modules
	Iron acquisition and metabolism	Siderophores	Siderophore assembly kit	Hypothetical protein FtpB in siderophore gene cluster
	Iron acquisition and metabolism	Siderophores	Siderophore assembly kit	Isochorismate synthase (EC 5.4.4.2) of siderophore biosynthesis
	Iron acquisition and metabolism	Siderophores	Siderophore assembly kit	Periplasmic hemin-binding protein
	Iron acquisition and metabolism	Siderophores	Siderophore assembly kit	Siderophore synthetase small component, acetyltransferase
	Iron acquisition and metabolism	Siderophores	Siderophore assembly kit	Thiazolinyl imide reductase in siderophore biosynthesis gene cluster
	Iron acquisition and metabolism	Siderophores	Siderophore assembly kit	Siderophore biosynthesis protein, monooxygenase
	Iron acquisition and metabolism	Siderophores	Siderophore assembly kit	Putative ABC iron siderophore transporter, fused permease and ATPase domains
	Iron acquisition and metabolism	Siderophores	Siderophore assembly kit	Inner-membrane permease for ferric siderophore
	Iron acquisition and metabolism	Iron acquisition and metabolism - no subcategory	Iron acquisition in Streptococcus	Ferric iron ABC transporter, ATP-binding protein
	Iron acquisition and metabolism	Iron acquisition and metabolism - no subcategory	Iron acquisition in Streptococcus	Ferric iron ABC transporter, iron-binding protein
	Iron acquisition and metabolism	Iron acquisition and metabolism - no subcategory	Iron acquisition in Streptococcus	Ferric iron ABC transporter, permease protein
	Iron acquisition and metabolism	Iron acquisition and metabolism - no subcategory	Heme, hemin uptake and utilization systems in GramPositives	Hemin transport protein HmuS
	Iron acquisition and metabolism	Iron acquisition and metabolism - no subcategory	ABC transporter [iron.B12.siderophore.hemin]	Outer membrane (iron.B12.siderophore.hemin) receptor
	Iron acquisition and metabolism	Iron acquisition and metabolism - no subcategory	Hemin transport system	Periplasmic hemin-binding protein
	Iron acquisition and metabolism	Iron acquisition and metabolism - no subcategory	Hemin transport system	ABC-type hemin transport system, ATPase component
	Iron acquisition and metabolism	Iron acquisition and metabolism - no subcategory	Hemin transport system	Outer membrane receptor proteins, mostly Fe transport
	Iron acquisition and metabolism	Iron acquisition and metabolism - no subcategory	Hemin transport system	Hemin uptake protein
	Iron acquisition and metabolism	Iron acquisition and metabolism - no subcategory	Hemin transport system	Hemin ABC transporter, permease protein
	Iron acquisition and metabolism	Iron acquisition and metabolism - no subcategory	Hemin transport system	Ferric reductase (1.6.99.14)
	Iron acquisition and metabolism	Iron acquisition and metabolism - no subcategory	Hemin transport system	Hemin transport protein HmuS
	Iron acquisition and metabolism	Iron acquisition and metabolism - no subcategory	ABC-type iron transport system	ABC-type Fe3+ transport system, periplasmic component
	Iron acquisition and metabolism	Iron acquisition and metabolism - no subcategory	ABC-type iron transport system	FIG005478: Porin, Gram-negative type
	Iron acquisition and metabolism	Iron acquisition and metabolism - no subcategory	ABC-type iron transport system	ABC-type spermidine/putrescine transport systems, ATPase components
	Iron acquisition and metabolism	Iron acquisition and metabolism - no subcategory	ABC-type iron transport system	ABC Fe3+ siderophore transporter, inner membrane subunit
	Iron acquisition and metabolism	Iron acquisition and metabolism - no subcategory	Encapsulating protein for DyP-type peroxidase and ferritin-like protein oligomers	Predicted dye-decolorizing peroxidase (DyP), encapsulated subgroup
	Iron acquisition and metabolism	Iron acquisition and metabolism - no subcategory	Encapsulating protein for DyP-type peroxidase and ferritin-like protein oligomers	Encapsulating protein for a DyP-type peroxidase or ferritin-like protein oligomers
	Iron acquisition and metabolism	Iron acquisition and metabolism - no subcategory	Encapsulating protein for DyP-type peroxidase and ferritin-like protein oligomers	Predicted dye-decolorizing peroxidase (DyP), YfeX-like subgroup
Burkholderia anthina MSMB0849	Category	Subcategory	Subsystem	Role
	Iron acquisition and metabolism	Siderophores	Siderophore Pyoverdine	L-ornithine 5-monooxygenase (EC 1.13.12.-), PvdA of pyoverdin biosynthesis
	Iron acquisition and metabolism	Siderophores	Siderophore Pyoverdine	Pyoverdine synthetase PvdF, N5-hydroxyornithine formyltransferase
	Iron acquisition and metabolism	Siderophores	Siderophore Pyoverdine	Non-ribosomal peptide synthetase modules, pyoverdine
	Iron acquisition and metabolism	Siderophores	Siderophore Pyoverdine	Siderophore biosynthesis non-ribosomal peptide synthetase modules
	Iron acquisition and metabolism	Siderophores	Siderophore pyochelin	Pyochelin biosynthetic protein PchG, oxidoreductase (NAD-binding)
	Iron acquisition and metabolism	Siderophores	Siderophore pyochelin	Outer membrane receptor for ferric-pyochelin FptA
	Iron acquisition and metabolism	Siderophores	Siderophore pyochelin	Isochorismate synthase (EC 5.4.4.2) [pyochelin] siderophore
	Iron acquisition and metabolism	Siderophores	Siderophore pyochelin	2,3-dihydroxybenzoate-AMP ligase (EC 2.7.7.58) [pyochelin] siderophore
	Iron acquisition and metabolism	Siderophores	Siderophore pyochelin	Transcriptional regulator PchR
	Iron acquisition and metabolism	Siderophores	Siderophore pyochelin	Hypothetical protein FtpB in pyochelin gene cluster
	Iron acquisition and metabolism	Siderophores	Siderophore pyochelin	Dihydroaeruginoate synthetase PchE, non-ribosomal peptide synthetase modules
	Iron acquisition and metabolism	Siderophores	Siderophore pyochelin	Inner-membrane permease FptX, ferripyochelin
	Iron acquisition and metabolism	Siderophores	Siderophore pyochelin	Putative iron-regulated membrane protein FtpC in pyochelin gene cluster
	Iron acquisition and metabolism	Siderophores	Siderophore pyochelin	Pyochelin biosynthetic protein PchC, predicted thioesterase
	Iron acquisition and metabolism	Siderophores	Siderophore pyochelin	ABC efflux pump, fused inner membrane and ATPase subunits in pyochelin gene cluster
	Iron acquisition and metabolism	Siderophores	Siderophore pyochelin	Pyochelin synthetase PchF, non-ribosomal peptide synthetase module
	Iron acquisition and metabolism	Siderophores	Siderophore assembly kit	Outer membrane receptor for ferric siderophore
	Iron acquisition and metabolism	Siderophores	Siderophore assembly kit	Ferric reductase (1.6.99.14)
	Iron acquisition and metabolism	Siderophores	Siderophore assembly kit	Transcriptional regulator PchR
	Iron acquisition and metabolism	Siderophores	Siderophore assembly kit	2,3-dihydroxybenzoate-AMP ligase (EC 2.7.7.58) of siderophore biosynthesis
	Iron acquisition and metabolism	Siderophores	Siderophore assembly kit	ABC-type hemin transport system, ATPase component
	Iron acquisition and metabolism	Siderophores	Siderophore assembly kit	Thioesterase in siderophore biosynthesis gene cluster
	Iron acquisition and metabolism	Siderophores	Siderophore assembly kit	ABC-type Fe3+-siderophore transport system, permease component
	Iron acquisition and metabolism	Siderophores	Siderophore assembly kit	Hemin ABC transporter, permease protein
	Iron acquisition and metabolism	Siderophores	Siderophore assembly kit	Hemin transport protein HmuS
	Iron acquisition and metabolism	Siderophores	Siderophore assembly kit	Putative iron-regulated membrane protein in siderophore cluster
	Iron acquisition and metabolism	Siderophores	Siderophore assembly kit	ABC-type siderophore export system, fused ATPase and permease components
	Iron acquisition and metabolism	Siderophores	Siderophore assembly kit	Siderophore biosynthesis non-ribosomal peptide synthetase modules
	Iron acquisition and metabolism	Siderophores	Siderophore assembly kit	Hypothetical protein FtpB in siderophore gene cluster
	Iron acquisition and metabolism	Siderophores	Siderophore assembly kit	Isochorismate synthase (EC 5.4.4.2) of siderophore biosynthesis
	Iron acquisition and metabolism	Siderophores	Siderophore assembly kit	Periplasmic hemin-binding protein
	Iron acquisition and metabolism	Siderophores	Siderophore assembly kit	Siderophore synthetase small component, acetyltransferase
	Iron acquisition and metabolism	Siderophores	Siderophore assembly kit	Thiazolinyl imide reductase in siderophore biosynthesis gene cluster
	Iron acquisition and metabolism	Siderophores	Siderophore assembly kit	Siderophore biosynthesis protein, monooxygenase
	Iron acquisition and metabolism	Siderophores	Siderophore assembly kit	Putative ABC iron siderophore transporter, fused permease and ATPase domains
	Iron acquisition and metabolism	Siderophores	Siderophore assembly kit	Inner-membrane permease for ferric siderophore
	Iron acquisition and metabolism	Iron acquisition and metabolism - no subcategory	Iron acquisition in Streptococcus	Ferric iron ABC transporter, ATP-binding protein
	Iron acquisition and metabolism	Iron acquisition and metabolism - no subcategory	Iron acquisition in Streptococcus	Ferric iron ABC transporter, iron-binding protein
	Iron acquisition and metabolism	Iron acquisition and metabolism - no subcategory	Iron acquisition in Streptococcus	Ferric iron ABC transporter, permease protein
	Iron acquisition and metabolism	Iron acquisition and metabolism - no subcategory	Heme, hemin uptake and utilization systems in GramPositives	Hemin transport protein HmuS
	Iron acquisition and metabolism	Iron acquisition and metabolism - no subcategory	ABC transporter [iron.B12.siderophore.hemin]	Outer membrane (iron.B12.siderophore.hemin) receptor
	Iron acquisition and metabolism	Iron acquisition and metabolism - no subcategory	Hemin transport system	Periplasmic hemin-binding protein
	Iron acquisition and metabolism	Iron acquisition and metabolism - no subcategory	Hemin transport system	ABC-type hemin transport system, ATPase component
	Iron acquisition and metabolism	Iron acquisition and metabolism - no subcategory	Hemin transport system	Outer membrane receptor proteins, mostly Fe transport
	Iron acquisition and metabolism	Iron acquisition and metabolism - no subcategory	Hemin transport system	Hemin uptake protein
	Iron acquisition and metabolism	Iron acquisition and metabolism - no subcategory	Hemin transport system	Hemin ABC transporter, permease protein
	Iron acquisition and metabolism	Iron acquisition and metabolism - no subcategory	Hemin transport system	Ferric reductase (1.6.99.14)
	Iron acquisition and metabolism	Iron acquisition and metabolism - no subcategory	Hemin transport system	Hemin transport protein HmuS
	Iron acquisition and metabolism	Iron acquisition and metabolism - no subcategory	ABC-type iron transport system	ABC-type Fe3+ transport system, periplasmic component
	Iron acquisition and metabolism	Iron acquisition and metabolism - no subcategory	ABC-type iron transport system	FIG005478: Porin, Gram-negative type
	Iron acquisition and metabolism	Iron acquisition and metabolism - no subcategory	ABC-type iron transport system	ABC-type spermidine/putrescine transport systems, ATPase components
	Iron acquisition and metabolism	Iron acquisition and metabolism - no subcategory	ABC-type iron transport system	ABC Fe3+ siderophore transporter, inner membrane subunit
	Iron acquisition and metabolism	Iron acquisition and metabolism - no subcategory	Encapsulating protein for DyP-type peroxidase and ferritin-like protein oligomers	Predicted dye-decolorizing peroxidase (DyP), encapsulated subgroup
	Iron acquisition and metabolism	Iron acquisition and metabolism - no subcategory	Encapsulating protein for DyP-type peroxidase and ferritin-like protein oligomers	Encapsulating protein for a DyP-type peroxidase or ferritin-like protein oligomers
	Iron acquisition and metabolism	Iron acquisition and metabolism - no subcategory	Encapsulating protein for DyP-type peroxidase and ferritin-like protein oligomers	Predicted dye-decolorizing peroxidase (DyP), YfeX-like subgroup
Burkholderia anthina MSMB1496	Category	Subcategory	Subsystem	Role
	Iron acquisition and metabolism	Siderophores	Siderophore Pyoverdine	L-ornithine 5-monooxygenase (EC 1.13.12.-), PvdA of pyoverdin biosynthesis
	Iron acquisition and metabolism	Siderophores	Siderophore Pyoverdine	Pyoverdine synthetase PvdF, N5-hydroxyornithine formyltransferase
	Iron acquisition and metabolism	Siderophores	Siderophore Pyoverdine	Non-ribosomal peptide synthetase modules, pyoverdine
	Iron acquisition and metabolism	Siderophores	Siderophore Pyoverdine	Siderophore biosynthesis non-ribosomal peptide synthetase modules
	Iron acquisition and metabolism	Siderophores	Siderophore pyochelin	Pyochelin biosynthetic protein PchG, oxidoreductase (NAD-binding)
	Iron acquisition and metabolism	Siderophores	Siderophore pyochelin	Outer membrane receptor for ferric-pyochelin FptA
	Iron acquisition and metabolism	Siderophores	Siderophore pyochelin	Isochorismate synthase (EC 5.4.4.2) [pyochelin] siderophore
	Iron acquisition and metabolism	Siderophores	Siderophore pyochelin	2,3-dihydroxybenzoate-AMP ligase (EC 2.7.7.58) [pyochelin] siderophore
	Iron acquisition and metabolism	Siderophores	Siderophore pyochelin	Transcriptional regulator PchR
	Iron acquisition and metabolism	Siderophores	Siderophore pyochelin	Hypothetical protein FtpB in pyochelin gene cluster
	Iron acquisition and metabolism	Siderophores	Siderophore pyochelin	Dihydroaeruginoate synthetase PchE, non-ribosomal peptide synthetase modules
	Iron acquisition and metabolism	Siderophores	Siderophore pyochelin	Inner-membrane permease FptX, ferripyochelin
	Iron acquisition and metabolism	Siderophores	Siderophore pyochelin	Putative iron-regulated membrane protein FtpC in pyochelin gene cluster
	Iron acquisition and metabolism	Siderophores	Siderophore pyochelin	Pyochelin biosynthetic protein PchC, predicted thioesterase
	Iron acquisition and metabolism	Siderophores	Siderophore pyochelin	ABC efflux pump, fused inner membrane and ATPase subunits in pyochelin gene cluster
	Iron acquisition and metabolism	Siderophores	Siderophore pyochelin	Pyochelin synthetase PchF, non-ribosomal peptide synthetase module
	Iron acquisition and metabolism	Siderophores	Siderophore assembly kit	Outer membrane receptor for ferric siderophore
	Iron acquisition and metabolism	Siderophores	Siderophore assembly kit	Ferric reductase (1.6.99.14)
	Iron acquisition and metabolism	Siderophores	Siderophore assembly kit	Transcriptional regulator PchR
	Iron acquisition and metabolism	Siderophores	Siderophore assembly kit	2,3-dihydroxybenzoate-AMP ligase (EC 2.7.7.58) of siderophore biosynthesis
	Iron acquisition and metabolism	Siderophores	Siderophore assembly kit	ABC-type hemin transport system, ATPase component
	Iron acquisition and metabolism	Siderophores	Siderophore assembly kit	Thioesterase in siderophore biosynthesis gene cluster
	Iron acquisition and metabolism	Siderophores	Siderophore assembly kit	ABC-type Fe3+-siderophore transport system, permease component
	Iron acquisition and metabolism	Siderophores	Siderophore assembly kit	Hemin ABC transporter, permease protein
	Iron acquisition and metabolism	Siderophores	Siderophore assembly kit	Hemin transport protein HmuS
	Iron acquisition and metabolism	Siderophores	Siderophore assembly kit	Putative iron-regulated membrane protein in siderophore cluster
	Iron acquisition and metabolism	Siderophores	Siderophore assembly kit	ABC-type siderophore export system, fused ATPase and permease components
	Iron acquisition and metabolism	Siderophores	Siderophore assembly kit	Siderophore biosynthesis non-ribosomal peptide synthetase modules
	Iron acquisition and metabolism	Siderophores	Siderophore assembly kit	Hypothetical protein FtpB in siderophore gene cluster
	Iron acquisition and metabolism	Siderophores	Siderophore assembly kit	Isochorismate synthase (EC 5.4.4.2) of siderophore biosynthesis
	Iron acquisition and metabolism	Siderophores	Siderophore assembly kit	Periplasmic hemin-binding protein
	Iron acquisition and metabolism	Siderophores	Siderophore assembly kit	Siderophore synthetase small component, acetyltransferase
	Iron acquisition and metabolism	Siderophores	Siderophore assembly kit	Thiazolinyl imide reductase in siderophore biosynthesis gene cluster
	Iron acquisition and metabolism	Siderophores	Siderophore assembly kit	Siderophore biosynthesis protein, monooxygenase
	Iron acquisition and metabolism	Siderophores	Siderophore assembly kit	Putative ABC iron siderophore transporter, fused permease and ATPase domains
	Iron acquisition and metabolism	Siderophores	Siderophore assembly kit	Inner-membrane permease for ferric siderophore
	Iron acquisition and metabolism	Iron acquisition and metabolism - no subcategory	Iron acquisition in Streptococcus	Ferric iron ABC transporter, ATP-binding protein
	Iron acquisition and metabolism	Iron acquisition and metabolism - no subcategory	Iron acquisition in Streptococcus	Ferric iron ABC transporter, iron-binding protein
	Iron acquisition and metabolism	Iron acquisition and metabolism - no subcategory	Iron acquisition in Streptococcus	Ferric iron ABC transporter, permease protein
	Iron acquisition and metabolism	Iron acquisition and metabolism - no subcategory	Heme, hemin uptake and utilization systems in GramPositives	Hemin transport protein HmuS
	Iron acquisition and metabolism	Iron acquisition and metabolism - no subcategory	ABC transporter [iron.B12.siderophore.hemin]	Outer membrane (iron.B12.siderophore.hemin) receptor
	Iron acquisition and metabolism	Iron acquisition and metabolism - no subcategory	Hemin transport system	Periplasmic hemin-binding protein
	Iron acquisition and metabolism	Iron acquisition and metabolism - no subcategory	Hemin transport system	ABC-type hemin transport system, ATPase component
	Iron acquisition and metabolism	Iron acquisition and metabolism - no subcategory	Hemin transport system	Outer membrane receptor proteins, mostly Fe transport
	Iron acquisition and metabolism	Iron acquisition and metabolism - no subcategory	Hemin transport system	Hemin uptake protein
	Iron acquisition and metabolism	Iron acquisition and metabolism - no subcategory	Hemin transport system	Hemin ABC transporter, permease protein
	Iron acquisition and metabolism	Iron acquisition and metabolism - no subcategory	Hemin transport system	Ferric reductase (1.6.99.14)
	Iron acquisition and metabolism	Iron acquisition and metabolism - no subcategory	Hemin transport system	Hemin transport protein HmuS
	Iron acquisition and metabolism	Iron acquisition and metabolism - no subcategory	ABC-type iron transport system	ABC-type Fe3+ transport system, periplasmic component
	Iron acquisition and metabolism	Iron acquisition and metabolism - no subcategory	ABC-type iron transport system	FIG005478: Porin, Gram-negative type
	Iron acquisition and metabolism	Iron acquisition and metabolism - no subcategory	ABC-type iron transport system	ABC-type spermidine/putrescine transport systems, ATPase components
	Iron acquisition and metabolism	Iron acquisition and metabolism - no subcategory	ABC-type iron transport system	ABC Fe3+ siderophore transporter, inner membrane subunit
	Iron acquisition and metabolism	Iron acquisition and metabolism - no subcategory	Encapsulating protein for DyP-type peroxidase and ferritin-like protein oligomers	Predicted dye-decolorizing peroxidase (DyP), encapsulated subgroup
	Iron acquisition and metabolism	Iron acquisition and metabolism - no subcategory	Encapsulating protein for DyP-type peroxidase and ferritin-like protein oligomers	Encapsulating protein for a DyP-type peroxidase or ferritin-like protein oligomers
	Iron acquisition and metabolism	Iron acquisition and metabolism - no subcategory	Encapsulating protein for DyP-type peroxidase and ferritin-like protein oligomers	Predicted dye-decolorizing peroxidase (DyP), YfeX-like subgroup
Burkholderia anthina MSMB1497	Category	Subcategory	Subsystem	Role
	Iron acquisition and metabolism	Siderophores	Siderophore Pyoverdine	L-ornithine 5-monooxygenase (EC 1.13.12.-), PvdA of pyoverdin biosynthesis
	Iron acquisition and metabolism	Siderophores	Siderophore Pyoverdine	Pyoverdine synthetase PvdF, N5-hydroxyornithine formyltransferase
	Iron acquisition and metabolism	Siderophores	Siderophore Pyoverdine	Non-ribosomal peptide synthetase modules, pyoverdine
	Iron acquisition and metabolism	Siderophores	Siderophore Pyoverdine	Siderophore biosynthesis non-ribosomal peptide synthetase modules
	Iron acquisition and metabolism	Siderophores	Siderophore pyochelin	Pyochelin biosynthetic protein PchG, oxidoreductase (NAD-binding)
	Iron acquisition and metabolism	Siderophores	Siderophore pyochelin	Outer membrane receptor for ferric-pyochelin FptA
	Iron acquisition and metabolism	Siderophores	Siderophore pyochelin	Isochorismate synthase (EC 5.4.4.2) [pyochelin] siderophore
	Iron acquisition and metabolism	Siderophores	Siderophore pyochelin	2,3-dihydroxybenzoate-AMP ligase (EC 2.7.7.58) [pyochelin] siderophore
	Iron acquisition and metabolism	Siderophores	Siderophore pyochelin	Transcriptional regulator PchR
	Iron acquisition and metabolism	Siderophores	Siderophore pyochelin	Hypothetical protein FtpB in pyochelin gene cluster
	Iron acquisition and metabolism	Siderophores	Siderophore pyochelin	Dihydroaeruginoate synthetase PchE, non-ribosomal peptide synthetase modules
	Iron acquisition and metabolism	Siderophores	Siderophore pyochelin	Inner-membrane permease FptX, ferripyochelin
	Iron acquisition and metabolism	Siderophores	Siderophore pyochelin	Putative iron-regulated membrane protein FtpC in pyochelin gene cluster
	Iron acquisition and metabolism	Siderophores	Siderophore pyochelin	Pyochelin biosynthetic protein PchC, predicted thioesterase
	Iron acquisition and metabolism	Siderophores	Siderophore pyochelin	ABC efflux pump, fused inner membrane and ATPase subunits in pyochelin gene cluster
	Iron acquisition and metabolism	Siderophores	Siderophore pyochelin	Pyochelin synthetase PchF, non-ribosomal peptide synthetase module
	Iron acquisition and metabolism	Siderophores	Siderophore assembly kit	Outer membrane receptor for ferric siderophore
	Iron acquisition and metabolism	Siderophores	Siderophore assembly kit	Ferric reductase (1.6.99.14)
	Iron acquisition and metabolism	Siderophores	Siderophore assembly kit	Transcriptional regulator PchR
	Iron acquisition and metabolism	Siderophores	Siderophore assembly kit	2,3-dihydroxybenzoate-AMP ligase (EC 2.7.7.58) of siderophore biosynthesis
	Iron acquisition and metabolism	Siderophores	Siderophore assembly kit	ABC-type hemin transport system, ATPase component
	Iron acquisition and metabolism	Siderophores	Siderophore assembly kit	Thioesterase in siderophore biosynthesis gene cluster
	Iron acquisition and metabolism	Siderophores	Siderophore assembly kit	ABC-type Fe3+-siderophore transport system, permease component
	Iron acquisition and metabolism	Siderophores	Siderophore assembly kit	Hemin ABC transporter, permease protein
	Iron acquisition and metabolism	Siderophores	Siderophore assembly kit	Hemin transport protein HmuS
	Iron acquisition and metabolism	Siderophores	Siderophore assembly kit	Putative iron-regulated membrane protein in siderophore cluster
	Iron acquisition and metabolism	Siderophores	Siderophore assembly kit	ABC-type siderophore export system, fused ATPase and permease components
	Iron acquisition and metabolism	Siderophores	Siderophore assembly kit	Siderophore biosynthesis non-ribosomal peptide synthetase modules
	Iron acquisition and metabolism	Siderophores	Siderophore assembly kit	Hypothetical protein FtpB in siderophore gene cluster
	Iron acquisition and metabolism	Siderophores	Siderophore assembly kit	Isochorismate synthase (EC 5.4.4.2) of siderophore biosynthesis
	Iron acquisition and metabolism	Siderophores	Siderophore assembly kit	Periplasmic hemin-binding protein
	Iron acquisition and metabolism	Siderophores	Siderophore assembly kit	Siderophore synthetase small component, acetyltransferase
	Iron acquisition and metabolism	Siderophores	Siderophore assembly kit	Thiazolinyl imide reductase in siderophore biosynthesis gene cluster
	Iron acquisition and metabolism	Siderophores	Siderophore assembly kit	Siderophore biosynthesis protein, monooxygenase
	Iron acquisition and metabolism	Siderophores	Siderophore assembly kit	Putative ABC iron siderophore transporter, fused permease and ATPase domains
	Iron acquisition and metabolism	Siderophores	Siderophore assembly kit	Inner-membrane permease for ferric siderophore
	Iron acquisition and metabolism	Iron acquisition and metabolism - no subcategory	Iron acquisition in Streptococcus	Ferric iron ABC transporter, ATP-binding protein
	Iron acquisition and metabolism	Iron acquisition and metabolism - no subcategory	Iron acquisition in Streptococcus	Ferric iron ABC transporter, iron-binding protein
	Iron acquisition and metabolism	Iron acquisition and metabolism - no subcategory	Iron acquisition in Streptococcus	Ferric iron ABC transporter, permease protein
	Iron acquisition and metabolism	Iron acquisition and metabolism - no subcategory	Heme, hemin uptake and utilization systems in GramPositives	Hemin transport protein HmuS
	Iron acquisition and metabolism	Iron acquisition and metabolism - no subcategory	ABC transporter [iron.B12.siderophore.hemin]	Outer membrane (iron.B12.siderophore.hemin) receptor
	Iron acquisition and metabolism	Iron acquisition and metabolism - no subcategory	Hemin transport system	Periplasmic hemin-binding protein
	Iron acquisition and metabolism	Iron acquisition and metabolism - no subcategory	Hemin transport system	ABC-type hemin transport system, ATPase component
	Iron acquisition and metabolism	Iron acquisition and metabolism - no subcategory	Hemin transport system	Outer membrane receptor proteins, mostly Fe transport
	Iron acquisition and metabolism	Iron acquisition and metabolism - no subcategory	Hemin transport system	Hemin uptake protein
	Iron acquisition and metabolism	Iron acquisition and metabolism - no subcategory	Hemin transport system	Hemin ABC transporter, permease protein
	Iron acquisition and metabolism	Iron acquisition and metabolism - no subcategory	Hemin transport system	Ferric reductase (1.6.99.14)
	Iron acquisition and metabolism	Iron acquisition and metabolism - no subcategory	Hemin transport system	Hemin transport protein HmuS
	Iron acquisition and metabolism	Iron acquisition and metabolism - no subcategory	ABC-type iron transport system	ABC-type Fe3+ transport system, periplasmic component
	Iron acquisition and metabolism	Iron acquisition and metabolism - no subcategory	ABC-type iron transport system	FIG005478: Porin, Gram-negative type
	Iron acquisition and metabolism	Iron acquisition and metabolism - no subcategory	ABC-type iron transport system	ABC-type spermidine/putrescine transport systems, ATPase components
	Iron acquisition and metabolism	Iron acquisition and metabolism - no subcategory	ABC-type iron transport system	ABC Fe3+ siderophore transporter, inner membrane subunit
	Iron acquisition and metabolism	Iron acquisition and metabolism - no subcategory	Encapsulating protein for DyP-type peroxidase and ferritin-like protein oligomers	Predicted dye-decolorizing peroxidase (DyP), encapsulated subgroup
	Iron acquisition and metabolism	Iron acquisition and metabolism - no subcategory	Encapsulating protein for DyP-type peroxidase and ferritin-like protein oligomers	Encapsulating protein for a DyP-type peroxidase or ferritin-like protein oligomers
	Iron acquisition and metabolism	Iron acquisition and metabolism - no subcategory	Encapsulating protein for DyP-type peroxidase and ferritin-like protein oligomers	Predicted dye-decolorizing peroxidase (DyP), YfeX-like subgroup
Burkholderia anthina MSMB1506WGS	Category	Subcategory	Subsystem	Role
	Iron acquisition and metabolism	Siderophores	Siderophore Pyoverdine	L-ornithine 5-monooxygenase (EC 1.13.12.-), PvdA of pyoverdin biosynthesis
	Iron acquisition and metabolism	Siderophores	Siderophore Pyoverdine	Pyoverdine synthetase PvdF, N5-hydroxyornithine formyltransferase
	Iron acquisition and metabolism	Siderophores	Siderophore Pyoverdine	Non-ribosomal peptide synthetase modules, pyoverdine
	Iron acquisition and metabolism	Siderophores	Siderophore Pyoverdine	Siderophore biosynthesis non-ribosomal peptide synthetase modules
	Iron acquisition and metabolism	Siderophores	Siderophore pyochelin	Pyochelin biosynthetic protein PchG, oxidoreductase (NAD-binding)
	Iron acquisition and metabolism	Siderophores	Siderophore pyochelin	Outer membrane receptor for ferric-pyochelin FptA
	Iron acquisition and metabolism	Siderophores	Siderophore pyochelin	Isochorismate synthase (EC 5.4.4.2) [pyochelin] siderophore
	Iron acquisition and metabolism	Siderophores	Siderophore pyochelin	2,3-dihydroxybenzoate-AMP ligase (EC 2.7.7.58) [pyochelin] siderophore
	Iron acquisition and metabolism	Siderophores	Siderophore pyochelin	Transcriptional regulator PchR
	Iron acquisition and metabolism	Siderophores	Siderophore pyochelin	Hypothetical protein FtpB in pyochelin gene cluster
	Iron acquisition and metabolism	Siderophores	Siderophore pyochelin	Dihydroaeruginoate synthetase PchE, non-ribosomal peptide synthetase modules
	Iron acquisition and metabolism	Siderophores	Siderophore pyochelin	Inner-membrane permease FptX, ferripyochelin
	Iron acquisition and metabolism	Siderophores	Siderophore pyochelin	Putative iron-regulated membrane protein FtpC in pyochelin gene cluster
	Iron acquisition and metabolism	Siderophores	Siderophore pyochelin	Pyochelin biosynthetic protein PchC, predicted thioesterase
	Iron acquisition and metabolism	Siderophores	Siderophore pyochelin	ABC efflux pump, fused inner membrane and ATPase subunits in pyochelin gene cluster
	Iron acquisition and metabolism	Siderophores	Siderophore pyochelin	Pyochelin synthetase PchF, non-ribosomal peptide synthetase module
	Iron acquisition and metabolism	Siderophores	Siderophore assembly kit	Outer membrane receptor for ferric siderophore
	Iron acquisition and metabolism	Siderophores	Siderophore assembly kit	Ferric reductase (1.6.99.14)
	Iron acquisition and metabolism	Siderophores	Siderophore assembly kit	Transcriptional regulator PchR
	Iron acquisition and metabolism	Siderophores	Siderophore assembly kit	2,3-dihydroxybenzoate-AMP ligase (EC 2.7.7.58) of siderophore biosynthesis
	Iron acquisition and metabolism	Siderophores	Siderophore assembly kit	ABC-type hemin transport system, ATPase component
	Iron acquisition and metabolism	Siderophores	Siderophore assembly kit	Thioesterase in siderophore biosynthesis gene cluster
	Iron acquisition and metabolism	Siderophores	Siderophore assembly kit	ABC-type Fe3+-siderophore transport system, permease component
	Iron acquisition and metabolism	Siderophores	Siderophore assembly kit	Hemin ABC transporter, permease protein
	Iron acquisition and metabolism	Siderophores	Siderophore assembly kit	Hemin transport protein HmuS
	Iron acquisition and metabolism	Siderophores	Siderophore assembly kit	Putative iron-regulated membrane protein in siderophore cluster
	Iron acquisition and metabolism	Siderophores	Siderophore assembly kit	ABC-type siderophore export system, fused ATPase and permease components
	Iron acquisition and metabolism	Siderophores	Siderophore assembly kit	Siderophore biosynthesis non-ribosomal peptide synthetase modules
	Iron acquisition and metabolism	Siderophores	Siderophore assembly kit	Hypothetical protein FtpB in siderophore gene cluster
	Iron acquisition and metabolism	Siderophores	Siderophore assembly kit	Isochorismate synthase (EC 5.4.4.2) of siderophore biosynthesis
	Iron acquisition and metabolism	Siderophores	Siderophore assembly kit	Periplasmic hemin-binding protein
	Iron acquisition and metabolism	Siderophores	Siderophore assembly kit	Siderophore synthetase small component, acetyltransferase
	Iron acquisition and metabolism	Siderophores	Siderophore assembly kit	Thiazolinyl imide reductase in siderophore biosynthesis gene cluster
	Iron acquisition and metabolism	Siderophores	Siderophore assembly kit	Siderophore biosynthesis protein, monooxygenase
	Iron acquisition and metabolism	Siderophores	Siderophore assembly kit	Putative ABC iron siderophore transporter, fused permease and ATPase domains
	Iron acquisition and metabolism	Siderophores	Siderophore assembly kit	Inner-membrane permease for ferric siderophore
	Iron acquisition and metabolism	Iron acquisition and metabolism - no subcategory	Iron acquisition in Streptococcus	Ferric iron ABC transporter, ATP-binding protein
	Iron acquisition and metabolism	Iron acquisition and metabolism - no subcategory	Iron acquisition in Streptococcus	Ferric iron ABC transporter, iron-binding protein
	Iron acquisition and metabolism	Iron acquisition and metabolism - no subcategory	Iron acquisition in Streptococcus	Ferric iron ABC transporter, permease protein
	Iron acquisition and metabolism	Iron acquisition and metabolism - no subcategory	Heme, hemin uptake and utilization systems in GramPositives	Hemin transport protein HmuS
	Iron acquisition and metabolism	Iron acquisition and metabolism - no subcategory	ABC transporter [iron.B12.siderophore.hemin]	Outer membrane (iron.B12.siderophore.hemin) receptor
	Iron acquisition and metabolism	Iron acquisition and metabolism - no subcategory	Hemin transport system	Periplasmic hemin-binding protein
	Iron acquisition and metabolism	Iron acquisition and metabolism - no subcategory	Hemin transport system	ABC-type hemin transport system, ATPase component
	Iron acquisition and metabolism	Iron acquisition and metabolism - no subcategory	Hemin transport system	Outer membrane receptor proteins, mostly Fe transport
	Iron acquisition and metabolism	Iron acquisition and metabolism - no subcategory	Hemin transport system	Hemin uptake protein
	Iron acquisition and metabolism	Iron acquisition and metabolism - no subcategory	Hemin transport system	Hemin ABC transporter, permease protein
	Iron acquisition and metabolism	Iron acquisition and metabolism - no subcategory	Hemin transport system	Ferric reductase (1.6.99.14)
	Iron acquisition and metabolism	Iron acquisition and metabolism - no subcategory	Hemin transport system	Hemin transport protein HmuS
	Iron acquisition and metabolism	Iron acquisition and metabolism - no subcategory	ABC-type iron transport system	ABC-type Fe3+ transport system, periplasmic component
	Iron acquisition and metabolism	Iron acquisition and metabolism - no subcategory	ABC-type iron transport system	FIG005478: Porin, Gram-negative type
	Iron acquisition and metabolism	Iron acquisition and metabolism - no subcategory	ABC-type iron transport system	ABC-type spermidine/putrescine transport systems, ATPase components
	Iron acquisition and metabolism	Iron acquisition and metabolism - no subcategory	ABC-type iron transport system	ABC Fe3+ siderophore transporter, inner membrane subunit
	Iron acquisition and metabolism	Iron acquisition and metabolism - no subcategory	Encapsulating protein for DyP-type peroxidase and ferritin-like protein oligomers	Predicted dye-decolorizing peroxidase (DyP), encapsulated subgroup
	Iron acquisition and metabolism	Iron acquisition and metabolism - no subcategory	Encapsulating protein for DyP-type peroxidase and ferritin-like protein oligomers	Encapsulating protein for a DyP-type peroxidase or ferritin-like protein oligomers
	Iron acquisition and metabolism	Iron acquisition and metabolism - no subcategory	Encapsulating protein for DyP-type peroxidase and ferritin-like protein oligomers	Predicted dye-decolorizing peroxidase (DyP), YfeX-like subgroup
Burkholderia anthina XXVI	Category	Subcategory	Subsystem	Role
	Iron acquisition and metabolism	Siderophores	Siderophore Pyoverdine	L-ornithine 5-monooxygenase (EC 1.13.12.-), PvdA of pyoverdin biosynthesis
	Iron acquisition and metabolism	Siderophores	Siderophore Pyoverdine	Pyoverdine synthetase PvdF, N5-hydroxyornithine formyltransferase
	Iron acquisition and metabolism	Siderophores	Siderophore Pyoverdine	Non-ribosomal peptide synthetase modules, pyoverdine
	Iron acquisition and metabolism	Siderophores	Siderophore Pyoverdine	Siderophore biosynthesis non-ribosomal peptide synthetase modules
	Iron acquisition and metabolism	Siderophores	Siderophore pyochelin	Pyochelin biosynthetic protein PchG, oxidoreductase (NAD-binding)
	Iron acquisition and metabolism	Siderophores	Siderophore pyochelin	Outer membrane receptor for ferric-pyochelin FptA
	Iron acquisition and metabolism	Siderophores	Siderophore pyochelin	Isochorismate synthase (EC 5.4.4.2) [pyochelin] siderophore
	Iron acquisition and metabolism	Siderophores	Siderophore pyochelin	2,3-dihydroxybenzoate-AMP ligase (EC 2.7.7.58) [pyochelin] siderophore
	Iron acquisition and metabolism	Siderophores	Siderophore pyochelin	Transcriptional regulator PchR
	Iron acquisition and metabolism	Siderophores	Siderophore pyochelin	Hypothetical protein FtpB in pyochelin gene cluster
	Iron acquisition and metabolism	Siderophores	Siderophore pyochelin	Dihydroaeruginoate synthetase PchE, non-ribosomal peptide synthetase modules
	Iron acquisition and metabolism	Siderophores	Siderophore pyochelin	Inner-membrane permease FptX, ferripyochelin
	Iron acquisition and metabolism	Siderophores	Siderophore pyochelin	Putative iron-regulated membrane protein FtpC in pyochelin gene cluster
	Iron acquisition and metabolism	Siderophores	Siderophore pyochelin	Pyochelin biosynthetic protein PchC, predicted thioesterase
	Iron acquisition and metabolism	Siderophores	Siderophore pyochelin	ABC efflux pump, fused inner membrane and ATPase subunits in pyochelin gene cluster
	Iron acquisition and metabolism	Siderophores	Siderophore pyochelin	Pyochelin synthetase PchF, non-ribosomal peptide synthetase module
	Iron acquisition and metabolism	Siderophores	Siderophore assembly kit	Outer membrane receptor for ferric siderophore
	Iron acquisition and metabolism	Siderophores	Siderophore assembly kit	Ferric reductase (1.6.99.14)
	Iron acquisition and metabolism	Siderophores	Siderophore assembly kit	Transcriptional regulator PchR
	Iron acquisition and metabolism	Siderophores	Siderophore assembly kit	2,3-dihydroxybenzoate-AMP ligase (EC 2.7.7.58) of siderophore biosynthesis
	Iron acquisition and metabolism	Siderophores	Siderophore assembly kit	ABC-type hemin transport system, ATPase component
	Iron acquisition and metabolism	Siderophores	Siderophore assembly kit	Thioesterase in siderophore biosynthesis gene cluster
	Iron acquisition and metabolism	Siderophores	Siderophore assembly kit	ABC-type Fe3+-siderophore transport system, permease component
	Iron acquisition and metabolism	Siderophores	Siderophore assembly kit	Hemin ABC transporter, permease protein
	Iron acquisition and metabolism	Siderophores	Siderophore assembly kit	Hemin transport protein HmuS
	Iron acquisition and metabolism	Siderophores	Siderophore assembly kit	Putative iron-regulated membrane protein in siderophore cluster
	Iron acquisition and metabolism	Siderophores	Siderophore assembly kit	ABC-type siderophore export system, fused ATPase and permease components
	Iron acquisition and metabolism	Siderophores	Siderophore assembly kit	Siderophore biosynthesis non-ribosomal peptide synthetase modules
	Iron acquisition and metabolism	Siderophores	Siderophore assembly kit	Hypothetical protein FtpB in siderophore gene cluster
	Iron acquisition and metabolism	Siderophores	Siderophore assembly kit	Isochorismate synthase (EC 5.4.4.2) of siderophore biosynthesis
	Iron acquisition and metabolism	Siderophores	Siderophore assembly kit	Periplasmic hemin-binding protein
	Iron acquisition and metabolism	Siderophores	Siderophore assembly kit	Siderophore synthetase small component, acetyltransferase
	Iron acquisition and metabolism	Siderophores	Siderophore assembly kit	Thiazolinyl imide reductase in siderophore biosynthesis gene cluster
	Iron acquisition and metabolism	Siderophores	Siderophore assembly kit	Siderophore biosynthesis protein, monooxygenase
	Iron acquisition and metabolism	Siderophores	Siderophore assembly kit	Putative ABC iron siderophore transporter, fused permease and ATPase domains
	Iron acquisition and metabolism	Siderophores	Siderophore assembly kit	Inner-membrane permease for ferric siderophore
	Iron acquisition and metabolism	Iron acquisition and metabolism - no subcategory	Iron acquisition in Streptococcus	Ferric iron ABC transporter, ATP-binding protein
	Iron acquisition and metabolism	Iron acquisition and metabolism - no subcategory	Iron acquisition in Streptococcus	Ferric iron ABC transporter, iron-binding protein
	Iron acquisition and metabolism	Iron acquisition and metabolism - no subcategory	Iron acquisition in Streptococcus	Ferric iron ABC transporter, permease protein
	Iron acquisition and metabolism	Iron acquisition and metabolism - no subcategory	Heme, hemin uptake and utilization systems in GramPositives	Hemin transport protein HmuS
	Iron acquisition and metabolism	Iron acquisition and metabolism - no subcategory	ABC transporter [iron.B12.siderophore.hemin]	Outer membrane (iron.B12.siderophore.hemin) receptor
	Iron acquisition and metabolism	Iron acquisition and metabolism - no subcategory	Hemin transport system	Periplasmic hemin-binding protein
	Iron acquisition and metabolism	Iron acquisition and metabolism - no subcategory	Hemin transport system	ABC-type hemin transport system, ATPase component
	Iron acquisition and metabolism	Iron acquisition and metabolism - no subcategory	Hemin transport system	Outer membrane receptor proteins, mostly Fe transport
	Iron acquisition and metabolism	Iron acquisition and metabolism - no subcategory	Hemin transport system	Hemin uptake protein
	Iron acquisition and metabolism	Iron acquisition and metabolism - no subcategory	Hemin transport system	Hemin ABC transporter, permease protein
	Iron acquisition and metabolism	Iron acquisition and metabolism - no subcategory	Hemin transport system	Ferric reductase (1.6.99.14)
	Iron acquisition and metabolism	Iron acquisition and metabolism - no subcategory	Hemin transport system	Hemin transport protein HmuS
	Iron acquisition and metabolism	Iron acquisition and metabolism - no subcategory	ABC-type iron transport system	ABC-type Fe3+ transport system, periplasmic component
	Iron acquisition and metabolism	Iron acquisition and metabolism - no subcategory	ABC-type iron transport system	FIG005478: Porin, Gram-negative type
	Iron acquisition and metabolism	Iron acquisition and metabolism - no subcategory	ABC-type iron transport system	ABC-type spermidine/putrescine transport systems, ATPase components
	Iron acquisition and metabolism	Iron acquisition and metabolism - no subcategory	ABC-type iron transport system	ABC Fe3+ siderophore transporter, inner membrane subunit
	Iron acquisition and metabolism	Iron acquisition and metabolism - no subcategory	Encapsulating protein for DyP-type peroxidase and ferritin-like protein oligomers	Predicted dye-decolorizing peroxidase (DyP), encapsulated subgroup
	Iron acquisition and metabolism	Iron acquisition and metabolism - no subcategory	Encapsulating protein for DyP-type peroxidase and ferritin-like protein oligomers	Encapsulating protein for a DyP-type peroxidase or ferritin-like protein oligomers
	Iron acquisition and metabolism	Iron acquisition and metabolism - no subcategory	Encapsulating protein for DyP-type peroxidase and ferritin-like protein oligomers	Predicted dye-decolorizing peroxidase (DyP), YfeX-like subgroup
BCCIQ04A	Category	Subcategory	Subsystem	Role
	Iron acquisition and metabolism	Siderophores	Siderophore Pyoverdine	L-ornithine 5-monooxygenase (EC 1.13.12.-), PvdA of pyoverdin biosynthesis
	Iron acquisition and metabolism	Siderophores	Siderophore Pyoverdine	Pyoverdine synthetase PvdF, N5-hydroxyornithine formyltransferase
	Iron acquisition and metabolism	Siderophores	Siderophore Pyoverdine	Non-ribosomal peptide synthetase modules, pyoverdine
	Iron acquisition and metabolism	Siderophores	Siderophore Pyoverdine	Siderophore biosynthesis non-ribosomal peptide synthetase modules
	Iron acquisition and metabolism	Siderophores	Siderophore pyochelin	Pyochelin biosynthetic protein PchG, oxidoreductase (NAD-binding)
	Iron acquisition and metabolism	Siderophores	Siderophore pyochelin	Outer membrane receptor for ferric-pyochelin FptA
	Iron acquisition and metabolism	Siderophores	Siderophore pyochelin	Isochorismate synthase (EC 5.4.4.2) [pyochelin] siderophore
	Iron acquisition and metabolism	Siderophores	Siderophore pyochelin	2,3-dihydroxybenzoate-AMP ligase (EC 2.7.7.58) [pyochelin] siderophore
	Iron acquisition and metabolism	Siderophores	Siderophore pyochelin	Transcriptional regulator PchR
	Iron acquisition and metabolism	Siderophores	Siderophore pyochelin	Hypothetical protein FtpB in pyochelin gene cluster
	Iron acquisition and metabolism	Siderophores	Siderophore pyochelin	Dihydroaeruginoate synthetase PchE, non-ribosomal peptide synthetase modules
	Iron acquisition and metabolism	Siderophores	Siderophore pyochelin	Inner-membrane permease FptX, ferripyochelin
	Iron acquisition and metabolism	Siderophores	Siderophore pyochelin	Putative iron-regulated membrane protein FtpC in pyochelin gene cluster
	Iron acquisition and metabolism	Siderophores	Siderophore pyochelin	Pyochelin biosynthetic protein PchC, predicted thioesterase
	Iron acquisition and metabolism	Siderophores	Siderophore pyochelin	ABC efflux pump, fused inner membrane and ATPase subunits in pyochelin gene cluster
	Iron acquisition and metabolism	Siderophores	Siderophore pyochelin	Pyochelin synthetase PchF, non-ribosomal peptide synthetase module
	Iron acquisition and metabolism	Siderophores	Siderophore assembly kit	Outer membrane receptor for ferric siderophore
	Iron acquisition and metabolism	Siderophores	Siderophore assembly kit	Ferric reductase (1.6.99.14)
	Iron acquisition and metabolism	Siderophores	Siderophore assembly kit	Transcriptional regulator PchR
	Iron acquisition and metabolism	Siderophores	Siderophore assembly kit	2,3-dihydroxybenzoate-AMP ligase (EC 2.7.7.58) of siderophore biosynthesis
	Iron acquisition and metabolism	Siderophores	Siderophore assembly kit	ABC-type hemin transport system, ATPase component
	Iron acquisition and metabolism	Siderophores	Siderophore assembly kit	Thioesterase in siderophore biosynthesis gene cluster
	Iron acquisition and metabolism	Siderophores	Siderophore assembly kit	ABC-type Fe3+-siderophore transport system, permease component
	Iron acquisition and metabolism	Siderophores	Siderophore assembly kit	Hemin ABC transporter, permease protein
	Iron acquisition and metabolism	Siderophores	Siderophore assembly kit	Hemin transport protein HmuS
	Iron acquisition and metabolism	Siderophores	Siderophore assembly kit	Putative iron-regulated membrane protein in siderophore cluster
	Iron acquisition and metabolism	Siderophores	Siderophore assembly kit	ABC-type siderophore export system, fused ATPase and permease components
	Iron acquisition and metabolism	Siderophores	Siderophore assembly kit	Siderophore biosynthesis non-ribosomal peptide synthetase modules
	Iron acquisition and metabolism	Siderophores	Siderophore assembly kit	Hypothetical protein FtpB in siderophore gene cluster
	Iron acquisition and metabolism	Siderophores	Siderophore assembly kit	Isochorismate synthase (EC 5.4.4.2) of siderophore biosynthesis
	Iron acquisition and metabolism	Siderophores	Siderophore assembly kit	Periplasmic hemin-binding protein
	Iron acquisition and metabolism	Siderophores	Siderophore assembly kit	Siderophore synthetase small component, acetyltransferase
	Iron acquisition and metabolism	Siderophores	Siderophore assembly kit	Thiazolinyl imide reductase in siderophore biosynthesis gene cluster
	Iron acquisition and metabolism	Siderophores	Siderophore assembly kit	Siderophore biosynthesis protein, monooxygenase
	Iron acquisition and metabolism	Siderophores	Siderophore assembly kit	Putative ABC iron siderophore transporter, fused permease and ATPase domains
	Iron acquisition and metabolism	Siderophores	Siderophore assembly kit	Inner-membrane permease for ferric siderophore
	Iron acquisition and metabolism	Iron acquisition and metabolism - no subcategory	Iron acquisition in Streptococcus	Ferric iron ABC transporter, ATP-binding protein
	Iron acquisition and metabolism	Iron acquisition and metabolism - no subcategory	Iron acquisition in Streptococcus	Ferric iron ABC transporter, iron-binding protein
	Iron acquisition and metabolism	Iron acquisition and metabolism - no subcategory	Iron acquisition in Streptococcus	Ferric iron ABC transporter, permease protein
	Iron acquisition and metabolism	Iron acquisition and metabolism - no subcategory	Heme, hemin uptake and utilization systems in GramPositives	Hemin transport protein HmuS
	Iron acquisition and metabolism	Iron acquisition and metabolism - no subcategory	ABC transporter [iron.B12.siderophore.hemin]	Outer membrane (iron.B12.siderophore.hemin) receptor
	Iron acquisition and metabolism	Iron acquisition and metabolism - no subcategory	Hemin transport system	Periplasmic hemin-binding protein
	Iron acquisition and metabolism	Iron acquisition and metabolism - no subcategory	Hemin transport system	ABC-type hemin transport system, ATPase component
	Iron acquisition and metabolism	Iron acquisition and metabolism - no subcategory	Hemin transport system	Outer membrane receptor proteins, mostly Fe transport
	Iron acquisition and metabolism	Iron acquisition and metabolism - no subcategory	Hemin transport system	Hemin uptake protein
	Iron acquisition and metabolism	Iron acquisition and metabolism - no subcategory	Hemin transport system	Hemin ABC transporter, permease protein
	Iron acquisition and metabolism	Iron acquisition and metabolism - no subcategory	Hemin transport system	Ferric reductase (1.6.99.14)
	Iron acquisition and metabolism	Iron acquisition and metabolism - no subcategory	Hemin transport system	Hemin transport protein HmuS
	Iron acquisition and metabolism	Iron acquisition and metabolism - no subcategory	ABC-type iron transport system	ABC-type Fe3+ transport system, periplasmic component
	Iron acquisition and metabolism	Iron acquisition and metabolism - no subcategory	ABC-type iron transport system	FIG005478: Porin, Gram-negative type
	Iron acquisition and metabolism	Iron acquisition and metabolism - no subcategory	ABC-type iron transport system	ABC-type spermidine/putrescine transport systems, ATPase components
	Iron acquisition and metabolism	Iron acquisition and metabolism - no subcategory	ABC-type iron transport system	ABC Fe3+ siderophore transporter, inner membrane subunit
	Iron acquisition and metabolism	Iron acquisition and metabolism - no subcategory	Encapsulating protein for DyP-type peroxidase and ferritin-like protein oligomers	Predicted dye-decolorizing peroxidase (DyP), encapsulated subgroup
	Iron acquisition and metabolism	Iron acquisition and metabolism - no subcategory	Encapsulating protein for DyP-type peroxidase and ferritin-like protein oligomers	Encapsulating protein for a DyP-type peroxidase or ferritin-like protein oligomers
	Iron acquisition and metabolism	Iron acquisition and metabolism - no subcategory	Encapsulating protein for DyP-type peroxidase and ferritin-like protein oligomers	Predicted dye-decolorizing peroxidase (DyP), YfeX-like subgroup
BCCIQ04B	Category	Subcategory	Subsystem	Role
	Iron acquisition and metabolism	Siderophores	Siderophore Pyoverdine	L-ornithine 5-monooxygenase (EC 1.13.12.-), PvdA of pyoverdin biosynthesis
	Iron acquisition and metabolism	Siderophores	Siderophore Pyoverdine	Pyoverdine synthetase PvdF, N5-hydroxyornithine formyltransferase
	Iron acquisition and metabolism	Siderophores	Siderophore Pyoverdine	Non-ribosomal peptide synthetase modules, pyoverdine
	Iron acquisition and metabolism	Siderophores	Siderophore Pyoverdine	Siderophore biosynthesis non-ribosomal peptide synthetase modules
	Iron acquisition and metabolism	Siderophores	Siderophore pyochelin	Pyochelin biosynthetic protein PchG, oxidoreductase (NAD-binding)
	Iron acquisition and metabolism	Siderophores	Siderophore pyochelin	Outer membrane receptor for ferric-pyochelin FptA
	Iron acquisition and metabolism	Siderophores	Siderophore pyochelin	Isochorismate synthase (EC 5.4.4.2) [pyochelin] siderophore
	Iron acquisition and metabolism	Siderophores	Siderophore pyochelin	2,3-dihydroxybenzoate-AMP ligase (EC 2.7.7.58) [pyochelin] siderophore
	Iron acquisition and metabolism	Siderophores	Siderophore pyochelin	Transcriptional regulator PchR
	Iron acquisition and metabolism	Siderophores	Siderophore pyochelin	Hypothetical protein FtpB in pyochelin gene cluster
	Iron acquisition and metabolism	Siderophores	Siderophore pyochelin	Dihydroaeruginoate synthetase PchE, non-ribosomal peptide synthetase modules
	Iron acquisition and metabolism	Siderophores	Siderophore pyochelin	Inner-membrane permease FptX, ferripyochelin
	Iron acquisition and metabolism	Siderophores	Siderophore pyochelin	Putative iron-regulated membrane protein FtpC in pyochelin gene cluster
	Iron acquisition and metabolism	Siderophores	Siderophore pyochelin	Pyochelin biosynthetic protein PchC, predicted thioesterase
	Iron acquisition and metabolism	Siderophores	Siderophore pyochelin	ABC efflux pump, fused inner membrane and ATPase subunits in pyochelin gene cluster
	Iron acquisition and metabolism	Siderophores	Siderophore pyochelin	Pyochelin synthetase PchF, non-ribosomal peptide synthetase module
	Iron acquisition and metabolism	Siderophores	Siderophore assembly kit	Outer membrane receptor for ferric siderophore
	Iron acquisition and metabolism	Siderophores	Siderophore assembly kit	Ferric reductase (1.6.99.14)
	Iron acquisition and metabolism	Siderophores	Siderophore assembly kit	Transcriptional regulator PchR
	Iron acquisition and metabolism	Siderophores	Siderophore assembly kit	2,3-dihydroxybenzoate-AMP ligase (EC 2.7.7.58) of siderophore biosynthesis
	Iron acquisition and metabolism	Siderophores	Siderophore assembly kit	ABC-type hemin transport system, ATPase component
	Iron acquisition and metabolism	Siderophores	Siderophore assembly kit	Thioesterase in siderophore biosynthesis gene cluster
	Iron acquisition and metabolism	Siderophores	Siderophore assembly kit	ABC-type Fe3+-siderophore transport system, permease component
	Iron acquisition and metabolism	Siderophores	Siderophore assembly kit	Hemin ABC transporter, permease protein
	Iron acquisition and metabolism	Siderophores	Siderophore assembly kit	Hemin transport protein HmuS
	Iron acquisition and metabolism	Siderophores	Siderophore assembly kit	Putative iron-regulated membrane protein in siderophore cluster
	Iron acquisition and metabolism	Siderophores	Siderophore assembly kit	ABC-type siderophore export system, fused ATPase and permease components
	Iron acquisition and metabolism	Siderophores	Siderophore assembly kit	Siderophore biosynthesis non-ribosomal peptide synthetase modules
	Iron acquisition and metabolism	Siderophores	Siderophore assembly kit	Hypothetical protein FtpB in siderophore gene cluster
	Iron acquisition and metabolism	Siderophores	Siderophore assembly kit	Isochorismate synthase (EC 5.4.4.2) of siderophore biosynthesis
	Iron acquisition and metabolism	Siderophores	Siderophore assembly kit	Periplasmic hemin-binding protein
	Iron acquisition and metabolism	Siderophores	Siderophore assembly kit	Siderophore synthetase small component, acetyltransferase
	Iron acquisition and metabolism	Siderophores	Siderophore assembly kit	Thiazolinyl imide reductase in siderophore biosynthesis gene cluster
	Iron acquisition and metabolism	Siderophores	Siderophore assembly kit	Siderophore biosynthesis protein, monooxygenase
	Iron acquisition and metabolism	Siderophores	Siderophore assembly kit	Putative ABC iron siderophore transporter, fused permease and ATPase domains
	Iron acquisition and metabolism	Siderophores	Siderophore assembly kit	Inner-membrane permease for ferric siderophore
	Iron acquisition and metabolism	Iron acquisition and metabolism - no subcategory	Iron acquisition in Streptococcus	Ferric iron ABC transporter, ATP-binding protein
	Iron acquisition and metabolism	Iron acquisition and metabolism - no subcategory	Iron acquisition in Streptococcus	Ferric iron ABC transporter, iron-binding protein
	Iron acquisition and metabolism	Iron acquisition and metabolism - no subcategory	Iron acquisition in Streptococcus	Ferric iron ABC transporter, permease protein
	Iron acquisition and metabolism	Iron acquisition and metabolism - no subcategory	Heme, hemin uptake and utilization systems in GramPositives	Hemin transport protein HmuS
	Iron acquisition and metabolism	Iron acquisition and metabolism - no subcategory	ABC transporter [iron.B12.siderophore.hemin]	Outer membrane (iron.B12.siderophore.hemin) receptor
	Iron acquisition and metabolism	Iron acquisition and metabolism - no subcategory	Hemin transport system	Periplasmic hemin-binding protein
	Iron acquisition and metabolism	Iron acquisition and metabolism - no subcategory	Hemin transport system	ABC-type hemin transport system, ATPase component
	Iron acquisition and metabolism	Iron acquisition and metabolism - no subcategory	Hemin transport system	Outer membrane receptor proteins, mostly Fe transport
	Iron acquisition and metabolism	Iron acquisition and metabolism - no subcategory	Hemin transport system	Hemin uptake protein
	Iron acquisition and metabolism	Iron acquisition and metabolism - no subcategory	Hemin transport system	Hemin ABC transporter, permease protein
	Iron acquisition and metabolism	Iron acquisition and metabolism - no subcategory	Hemin transport system	Ferric reductase (1.6.99.14)
	Iron acquisition and metabolism	Iron acquisition and metabolism - no subcategory	Hemin transport system	Hemin transport protein HmuS
	Iron acquisition and metabolism	Iron acquisition and metabolism - no subcategory	ABC-type iron transport system	ABC-type Fe3+ transport system, periplasmic component
	Iron acquisition and metabolism	Iron acquisition and metabolism - no subcategory	ABC-type iron transport system	FIG005478: Porin, Gram-negative type
	Iron acquisition and metabolism	Iron acquisition and metabolism - no subcategory	ABC-type iron transport system	ABC-type spermidine/putrescine transport systems, ATPase components
	Iron acquisition and metabolism	Iron acquisition and metabolism - no subcategory	ABC-type iron transport system	ABC Fe3+ siderophore transporter, inner membrane subunit
	Iron acquisition and metabolism	Iron acquisition and metabolism - no subcategory	Encapsulating protein for DyP-type peroxidase and ferritin-like protein oligomers	Predicted dye-decolorizing peroxidase (DyP), encapsulated subgroup
	Iron acquisition and metabolism	Iron acquisition and metabolism - no subcategory	Encapsulating protein for DyP-type peroxidase and ferritin-like protein oligomers	Encapsulating protein for a DyP-type peroxidase or ferritin-like protein oligomers
	Iron acquisition and metabolism	Iron acquisition and metabolism - no subcategory	Encapsulating protein for DyP-type peroxidase and ferritin-like protein oligomers	Predicted dye-decolorizing peroxidase (DyP), YfeX-like subgroup
BCCIQ07A	Category	Subcategory	Subsystem	Role
	Iron acquisition and metabolism	Siderophores	Siderophore Pyoverdine	L-ornithine 5-monooxygenase (EC 1.13.12.-), PvdA of pyoverdin biosynthesis
	Iron acquisition and metabolism	Siderophores	Siderophore Pyoverdine	Pyoverdine synthetase PvdF, N5-hydroxyornithine formyltransferase
	Iron acquisition and metabolism	Siderophores	Siderophore Pyoverdine	Non-ribosomal peptide synthetase modules, pyoverdine
	Iron acquisition and metabolism	Siderophores	Siderophore Pyoverdine	Siderophore biosynthesis non-ribosomal peptide synthetase modules
	Iron acquisition and metabolism	Siderophores	Siderophore pyochelin	Pyochelin biosynthetic protein PchG, oxidoreductase (NAD-binding)
	Iron acquisition and metabolism	Siderophores	Siderophore pyochelin	Outer membrane receptor for ferric-pyochelin FptA
	Iron acquisition and metabolism	Siderophores	Siderophore pyochelin	Isochorismate synthase (EC 5.4.4.2) [pyochelin] siderophore
	Iron acquisition and metabolism	Siderophores	Siderophore pyochelin	2,3-dihydroxybenzoate-AMP ligase (EC 2.7.7.58) [pyochelin] siderophore
	Iron acquisition and metabolism	Siderophores	Siderophore pyochelin	Transcriptional regulator PchR
	Iron acquisition and metabolism	Siderophores	Siderophore pyochelin	Hypothetical protein FtpB in pyochelin gene cluster
	Iron acquisition and metabolism	Siderophores	Siderophore pyochelin	Dihydroaeruginoate synthetase PchE, non-ribosomal peptide synthetase modules
	Iron acquisition and metabolism	Siderophores	Siderophore pyochelin	Inner-membrane permease FptX, ferripyochelin
	Iron acquisition and metabolism	Siderophores	Siderophore pyochelin	Putative iron-regulated membrane protein FtpC in pyochelin gene cluster
	Iron acquisition and metabolism	Siderophores	Siderophore pyochelin	Pyochelin biosynthetic protein PchC, predicted thioesterase
	Iron acquisition and metabolism	Siderophores	Siderophore pyochelin	ABC efflux pump, fused inner membrane and ATPase subunits in pyochelin gene cluster
	Iron acquisition and metabolism	Siderophores	Siderophore pyochelin	Pyochelin synthetase PchF, non-ribosomal peptide synthetase module
	Iron acquisition and metabolism	Siderophores	Siderophore assembly kit	Outer membrane receptor for ferric siderophore
	Iron acquisition and metabolism	Siderophores	Siderophore assembly kit	Ferric reductase (1.6.99.14)
	Iron acquisition and metabolism	Siderophores	Siderophore assembly kit	Transcriptional regulator PchR
	Iron acquisition and metabolism	Siderophores	Siderophore assembly kit	2,3-dihydroxybenzoate-AMP ligase (EC 2.7.7.58) of siderophore biosynthesis
	Iron acquisition and metabolism	Siderophores	Siderophore assembly kit	ABC-type hemin transport system, ATPase component
	Iron acquisition and metabolism	Siderophores	Siderophore assembly kit	Thioesterase in siderophore biosynthesis gene cluster
	Iron acquisition and metabolism	Siderophores	Siderophore assembly kit	ABC-type Fe3+-siderophore transport system, permease component
	Iron acquisition and metabolism	Siderophores	Siderophore assembly kit	Hemin ABC transporter, permease protein
	Iron acquisition and metabolism	Siderophores	Siderophore assembly kit	Hemin transport protein HmuS
	Iron acquisition and metabolism	Siderophores	Siderophore assembly kit	Putative iron-regulated membrane protein in siderophore cluster
	Iron acquisition and metabolism	Siderophores	Siderophore assembly kit	ABC-type siderophore export system, fused ATPase and permease components
	Iron acquisition and metabolism	Siderophores	Siderophore assembly kit	Siderophore biosynthesis non-ribosomal peptide synthetase modules
	Iron acquisition and metabolism	Siderophores	Siderophore assembly kit	Hypothetical protein FtpB in siderophore gene cluster
	Iron acquisition and metabolism	Siderophores	Siderophore assembly kit	Isochorismate synthase (EC 5.4.4.2) of siderophore biosynthesis
	Iron acquisition and metabolism	Siderophores	Siderophore assembly kit	Periplasmic hemin-binding protein
	Iron acquisition and metabolism	Siderophores	Siderophore assembly kit	Siderophore synthetase small component, acetyltransferase
	Iron acquisition and metabolism	Siderophores	Siderophore assembly kit	Thiazolinyl imide reductase in siderophore biosynthesis gene cluster
	Iron acquisition and metabolism	Siderophores	Siderophore assembly kit	Siderophore biosynthesis protein, monooxygenase
	Iron acquisition and metabolism	Siderophores	Siderophore assembly kit	Putative ABC iron siderophore transporter, fused permease and ATPase domains
	Iron acquisition and metabolism	Siderophores	Siderophore assembly kit	Inner-membrane permease for ferric siderophore
	Iron acquisition and metabolism	Iron acquisition and metabolism - no subcategory	Iron acquisition in Streptococcus	Ferric iron ABC transporter, ATP-binding protein
	Iron acquisition and metabolism	Iron acquisition and metabolism - no subcategory	Iron acquisition in Streptococcus	Ferric iron ABC transporter, iron-binding protein
	Iron acquisition and metabolism	Iron acquisition and metabolism - no subcategory	Iron acquisition in Streptococcus	Ferric iron ABC transporter, permease protein
	Iron acquisition and metabolism	Iron acquisition and metabolism - no subcategory	Heme, hemin uptake and utilization systems in GramPositives	Hemin transport protein HmuS
	Iron acquisition and metabolism	Iron acquisition and metabolism - no subcategory	ABC transporter [iron.B12.siderophore.hemin]	Outer membrane (iron.B12.siderophore.hemin) receptor
	Iron acquisition and metabolism	Iron acquisition and metabolism - no subcategory	Hemin transport system	Periplasmic hemin-binding protein
	Iron acquisition and metabolism	Iron acquisition and metabolism - no subcategory	Hemin transport system	ABC-type hemin transport system, ATPase component
	Iron acquisition and metabolism	Iron acquisition and metabolism - no subcategory	Hemin transport system	Outer membrane receptor proteins, mostly Fe transport
	Iron acquisition and metabolism	Iron acquisition and metabolism - no subcategory	Hemin transport system	Hemin uptake protein
	Iron acquisition and metabolism	Iron acquisition and metabolism - no subcategory	Hemin transport system	Hemin ABC transporter, permease protein
	Iron acquisition and metabolism	Iron acquisition and metabolism - no subcategory	Hemin transport system	Ferric reductase (1.6.99.14)
	Iron acquisition and metabolism	Iron acquisition and metabolism - no subcategory	Hemin transport system	Hemin transport protein HmuS
	Iron acquisition and metabolism	Iron acquisition and metabolism - no subcategory	ABC-type iron transport system	ABC-type Fe3+ transport system, periplasmic component
	Iron acquisition and metabolism	Iron acquisition and metabolism - no subcategory	ABC-type iron transport system	FIG005478: Porin, Gram-negative type
	Iron acquisition and metabolism	Iron acquisition and metabolism - no subcategory	ABC-type iron transport system	ABC-type spermidine/putrescine transport systems, ATPase components
	Iron acquisition and metabolism	Iron acquisition and metabolism - no subcategory	ABC-type iron transport system	ABC Fe3+ siderophore transporter, inner membrane subunit
	Iron acquisition and metabolism	Iron acquisition and metabolism - no subcategory	Encapsulating protein for DyP-type peroxidase and ferritin-like protein oligomers	Predicted dye-decolorizing peroxidase (DyP), encapsulated subgroup
	Iron acquisition and metabolism	Iron acquisition and metabolism - no subcategory	Encapsulating protein for DyP-type peroxidase and ferritin-like protein oligomers	Encapsulating protein for a DyP-type peroxidase or ferritin-like protein oligomers
	Iron acquisition and metabolism	Iron acquisition and metabolism - no subcategory	Encapsulating protein for DyP-type peroxidase and ferritin-like protein oligomers	Predicted dye-decolorizing peroxidase (DyP), YfeX-like subgroup
BCCIQ07C	Category	Subcategory	Subsystem	Role
	Iron acquisition and metabolism	Siderophores	Siderophore Pyoverdine	L-ornithine 5-monooxygenase (EC 1.13.12.-), PvdA of pyoverdin biosynthesis
	Iron acquisition and metabolism	Siderophores	Siderophore Pyoverdine	Pyoverdine synthetase PvdF, N5-hydroxyornithine formyltransferase
	Iron acquisition and metabolism	Siderophores	Siderophore Pyoverdine	Non-ribosomal peptide synthetase modules, pyoverdine
	Iron acquisition and metabolism	Siderophores	Siderophore Pyoverdine	Siderophore biosynthesis non-ribosomal peptide synthetase modules
	Iron acquisition and metabolism	Siderophores	Siderophore pyochelin	Pyochelin biosynthetic protein PchG, oxidoreductase (NAD-binding)
	Iron acquisition and metabolism	Siderophores	Siderophore pyochelin	Outer membrane receptor for ferric-pyochelin FptA
	Iron acquisition and metabolism	Siderophores	Siderophore pyochelin	Isochorismate synthase (EC 5.4.4.2) [pyochelin] siderophore
	Iron acquisition and metabolism	Siderophores	Siderophore pyochelin	2,3-dihydroxybenzoate-AMP ligase (EC 2.7.7.58) [pyochelin] siderophore
	Iron acquisition and metabolism	Siderophores	Siderophore pyochelin	Transcriptional regulator PchR
	Iron acquisition and metabolism	Siderophores	Siderophore pyochelin	Hypothetical protein FtpB in pyochelin gene cluster
	Iron acquisition and metabolism	Siderophores	Siderophore pyochelin	Dihydroaeruginoate synthetase PchE, non-ribosomal peptide synthetase modules
	Iron acquisition and metabolism	Siderophores	Siderophore pyochelin	Inner-membrane permease FptX, ferripyochelin
	Iron acquisition and metabolism	Siderophores	Siderophore pyochelin	Putative iron-regulated membrane protein FtpC in pyochelin gene cluster
	Iron acquisition and metabolism	Siderophores	Siderophore pyochelin	Pyochelin biosynthetic protein PchC, predicted thioesterase
	Iron acquisition and metabolism	Siderophores	Siderophore pyochelin	ABC efflux pump, fused inner membrane and ATPase subunits in pyochelin gene cluster
	Iron acquisition and metabolism	Siderophores	Siderophore pyochelin	Pyochelin synthetase PchF, non-ribosomal peptide synthetase module
	Iron acquisition and metabolism	Siderophores	Siderophore assembly kit	Outer membrane receptor for ferric siderophore
	Iron acquisition and metabolism	Siderophores	Siderophore assembly kit	Ferric reductase (1.6.99.14)
	Iron acquisition and metabolism	Siderophores	Siderophore assembly kit	Transcriptional regulator PchR
	Iron acquisition and metabolism	Siderophores	Siderophore assembly kit	2,3-dihydroxybenzoate-AMP ligase (EC 2.7.7.58) of siderophore biosynthesis
	Iron acquisition and metabolism	Siderophores	Siderophore assembly kit	ABC-type hemin transport system, ATPase component
	Iron acquisition and metabolism	Siderophores	Siderophore assembly kit	Thioesterase in siderophore biosynthesis gene cluster
	Iron acquisition and metabolism	Siderophores	Siderophore assembly kit	ABC-type Fe3+-siderophore transport system, permease component
	Iron acquisition and metabolism	Siderophores	Siderophore assembly kit	Hemin ABC transporter, permease protein
	Iron acquisition and metabolism	Siderophores	Siderophore assembly kit	Hemin transport protein HmuS
	Iron acquisition and metabolism	Siderophores	Siderophore assembly kit	Putative iron-regulated membrane protein in siderophore cluster
	Iron acquisition and metabolism	Siderophores	Siderophore assembly kit	ABC-type siderophore export system, fused ATPase and permease components
	Iron acquisition and metabolism	Siderophores	Siderophore assembly kit	Siderophore biosynthesis non-ribosomal peptide synthetase modules
	Iron acquisition and metabolism	Siderophores	Siderophore assembly kit	Hypothetical protein FtpB in siderophore gene cluster
	Iron acquisition and metabolism	Siderophores	Siderophore assembly kit	Isochorismate synthase (EC 5.4.4.2) of siderophore biosynthesis
	Iron acquisition and metabolism	Siderophores	Siderophore assembly kit	Periplasmic hemin-binding protein
	Iron acquisition and metabolism	Siderophores	Siderophore assembly kit	Siderophore synthetase small component, acetyltransferase
	Iron acquisition and metabolism	Siderophores	Siderophore assembly kit	Thiazolinyl imide reductase in siderophore biosynthesis gene cluster
	Iron acquisition and metabolism	Siderophores	Siderophore assembly kit	Siderophore biosynthesis protein, monooxygenase
	Iron acquisition and metabolism	Siderophores	Siderophore assembly kit	Putative ABC iron siderophore transporter, fused permease and ATPase domains
	Iron acquisition and metabolism	Siderophores	Siderophore assembly kit	Inner-membrane permease for ferric siderophore
	Iron acquisition and metabolism	Iron acquisition and metabolism - no subcategory	Iron acquisition in Streptococcus	Ferric iron ABC transporter, ATP-binding protein
	Iron acquisition and metabolism	Iron acquisition and metabolism - no subcategory	Iron acquisition in Streptococcus	Ferric iron ABC transporter, iron-binding protein
	Iron acquisition and metabolism	Iron acquisition and metabolism - no subcategory	Iron acquisition in Streptococcus	Ferric iron ABC transporter, permease protein
	Iron acquisition and metabolism	Iron acquisition and metabolism - no subcategory	Heme, hemin uptake and utilization systems in GramPositives	Hemin transport protein HmuS
	Iron acquisition and metabolism	Iron acquisition and metabolism - no subcategory	ABC transporter [iron.B12.siderophore.hemin]	Outer membrane (iron.B12.siderophore.hemin) receptor
	Iron acquisition and metabolism	Iron acquisition and metabolism - no subcategory	Hemin transport system	Periplasmic hemin-binding protein
	Iron acquisition and metabolism	Iron acquisition and metabolism - no subcategory	Hemin transport system	ABC-type hemin transport system, ATPase component
	Iron acquisition and metabolism	Iron acquisition and metabolism - no subcategory	Hemin transport system	Outer membrane receptor proteins, mostly Fe transport
	Iron acquisition and metabolism	Iron acquisition and metabolism - no subcategory	Hemin transport system	Hemin uptake protein
	Iron acquisition and metabolism	Iron acquisition and metabolism - no subcategory	Hemin transport system	Hemin ABC transporter, permease protein
	Iron acquisition and metabolism	Iron acquisition and metabolism - no subcategory	Hemin transport system	Ferric reductase (1.6.99.14)
	Iron acquisition and metabolism	Iron acquisition and metabolism - no subcategory	Hemin transport system	Hemin transport protein HmuS
	Iron acquisition and metabolism	Iron acquisition and metabolism - no subcategory	ABC-type iron transport system	ABC-type Fe3+ transport system, periplasmic component
	Iron acquisition and metabolism	Iron acquisition and metabolism - no subcategory	ABC-type iron transport system	FIG005478: Porin, Gram-negative type
	Iron acquisition and metabolism	Iron acquisition and metabolism - no subcategory	ABC-type iron transport system	ABC-type spermidine/putrescine transport systems, ATPase components
	Iron acquisition and metabolism	Iron acquisition and metabolism - no subcategory	ABC-type iron transport system	ABC Fe3+ siderophore transporter, inner membrane subunit
	Iron acquisition and metabolism	Iron acquisition and metabolism - no subcategory	Encapsulating protein for DyP-type peroxidase and ferritin-like protein oligomers	Predicted dye-decolorizing peroxidase (DyP), encapsulated subgroup
	Iron acquisition and metabolism	Iron acquisition and metabolism - no subcategory	Encapsulating protein for DyP-type peroxidase and ferritin-like protein oligomers	Encapsulating protein for a DyP-type peroxidase or ferritin-like protein oligomers
	Iron acquisition and metabolism	Iron acquisition and metabolism - no subcategory	Encapsulating protein for DyP-type peroxidase and ferritin-like protein oligomers	Predicted dye-decolorizing peroxidase (DyP), YfeX-like subgroup
BCCIQ07D	Category	Subcategory	Subsystem	Role
	Iron acquisition and metabolism	Siderophores	Siderophore Pyoverdine	L-ornithine 5-monooxygenase (EC 1.13.12.-), PvdA of pyoverdin biosynthesis
	Iron acquisition and metabolism	Siderophores	Siderophore Pyoverdine	Pyoverdine synthetase PvdF, N5-hydroxyornithine formyltransferase
	Iron acquisition and metabolism	Siderophores	Siderophore Pyoverdine	Non-ribosomal peptide synthetase modules, pyoverdine
	Iron acquisition and metabolism	Siderophores	Siderophore Pyoverdine	Siderophore biosynthesis non-ribosomal peptide synthetase modules
	Iron acquisition and metabolism	Siderophores	Siderophore pyochelin	Pyochelin biosynthetic protein PchG, oxidoreductase (NAD-binding)
	Iron acquisition and metabolism	Siderophores	Siderophore pyochelin	Outer membrane receptor for ferric-pyochelin FptA
	Iron acquisition and metabolism	Siderophores	Siderophore pyochelin	Isochorismate synthase (EC 5.4.4.2) [pyochelin] siderophore
	Iron acquisition and metabolism	Siderophores	Siderophore pyochelin	2,3-dihydroxybenzoate-AMP ligase (EC 2.7.7.58) [pyochelin] siderophore
	Iron acquisition and metabolism	Siderophores	Siderophore pyochelin	Transcriptional regulator PchR
	Iron acquisition and metabolism	Siderophores	Siderophore pyochelin	Hypothetical protein FtpB in pyochelin gene cluster
	Iron acquisition and metabolism	Siderophores	Siderophore pyochelin	Dihydroaeruginoate synthetase PchE, non-ribosomal peptide synthetase modules
	Iron acquisition and metabolism	Siderophores	Siderophore pyochelin	Inner-membrane permease FptX, ferripyochelin
	Iron acquisition and metabolism	Siderophores	Siderophore pyochelin	Putative iron-regulated membrane protein FtpC in pyochelin gene cluster
	Iron acquisition and metabolism	Siderophores	Siderophore pyochelin	Pyochelin biosynthetic protein PchC, predicted thioesterase
	Iron acquisition and metabolism	Siderophores	Siderophore pyochelin	ABC efflux pump, fused inner membrane and ATPase subunits in pyochelin gene cluster
	Iron acquisition and metabolism	Siderophores	Siderophore pyochelin	Pyochelin synthetase PchF, non-ribosomal peptide synthetase module
	Iron acquisition and metabolism	Siderophores	Siderophore assembly kit	Outer membrane receptor for ferric siderophore
	Iron acquisition and metabolism	Siderophores	Siderophore assembly kit	Ferric reductase (1.6.99.14)
	Iron acquisition and metabolism	Siderophores	Siderophore assembly kit	Transcriptional regulator PchR
	Iron acquisition and metabolism	Siderophores	Siderophore assembly kit	2,3-dihydroxybenzoate-AMP ligase (EC 2.7.7.58) of siderophore biosynthesis
	Iron acquisition and metabolism	Siderophores	Siderophore assembly kit	ABC-type hemin transport system, ATPase component
	Iron acquisition and metabolism	Siderophores	Siderophore assembly kit	Thioesterase in siderophore biosynthesis gene cluster
	Iron acquisition and metabolism	Siderophores	Siderophore assembly kit	ABC-type Fe3+-siderophore transport system, permease component
	Iron acquisition and metabolism	Siderophores	Siderophore assembly kit	Hemin ABC transporter, permease protein
	Iron acquisition and metabolism	Siderophores	Siderophore assembly kit	Hemin transport protein HmuS
	Iron acquisition and metabolism	Siderophores	Siderophore assembly kit	Putative iron-regulated membrane protein in siderophore cluster
	Iron acquisition and metabolism	Siderophores	Siderophore assembly kit	ABC-type siderophore export system, fused ATPase and permease components
	Iron acquisition and metabolism	Siderophores	Siderophore assembly kit	Siderophore biosynthesis non-ribosomal peptide synthetase modules
	Iron acquisition and metabolism	Siderophores	Siderophore assembly kit	Hypothetical protein FtpB in siderophore gene cluster
	Iron acquisition and metabolism	Siderophores	Siderophore assembly kit	Isochorismate synthase (EC 5.4.4.2) of siderophore biosynthesis
	Iron acquisition and metabolism	Siderophores	Siderophore assembly kit	Periplasmic hemin-binding protein
	Iron acquisition and metabolism	Siderophores	Siderophore assembly kit	Siderophore synthetase small component, acetyltransferase
	Iron acquisition and metabolism	Siderophores	Siderophore assembly kit	Thiazolinyl imide reductase in siderophore biosynthesis gene cluster
	Iron acquisition and metabolism	Siderophores	Siderophore assembly kit	Siderophore biosynthesis protein, monooxygenase
	Iron acquisition and metabolism	Siderophores	Siderophore assembly kit	Putative ABC iron siderophore transporter, fused permease and ATPase domains
	Iron acquisition and metabolism	Siderophores	Siderophore assembly kit	Inner-membrane permease for ferric siderophore
	Iron acquisition and metabolism	Iron acquisition and metabolism - no subcategory	Iron acquisition in Streptococcus	Ferric iron ABC transporter, ATP-binding protein
	Iron acquisition and metabolism	Iron acquisition and metabolism - no subcategory	Iron acquisition in Streptococcus	Ferric iron ABC transporter, iron-binding protein
	Iron acquisition and metabolism	Iron acquisition and metabolism - no subcategory	Iron acquisition in Streptococcus	Ferric iron ABC transporter, permease protein
	Iron acquisition and metabolism	Iron acquisition and metabolism - no subcategory	Heme, hemin uptake and utilization systems in GramPositives	Hemin transport protein HmuS
	Iron acquisition and metabolism	Iron acquisition and metabolism - no subcategory	ABC transporter [iron.B12.siderophore.hemin]	Outer membrane (iron.B12.siderophore.hemin) receptor
	Iron acquisition and metabolism	Iron acquisition and metabolism - no subcategory	Hemin transport system	Periplasmic hemin-binding protein
	Iron acquisition and metabolism	Iron acquisition and metabolism - no subcategory	Hemin transport system	ABC-type hemin transport system, ATPase component
	Iron acquisition and metabolism	Iron acquisition and metabolism - no subcategory	Hemin transport system	Outer membrane receptor proteins, mostly Fe transport
	Iron acquisition and metabolism	Iron acquisition and metabolism - no subcategory	Hemin transport system	Hemin uptake protein
	Iron acquisition and metabolism	Iron acquisition and metabolism - no subcategory	Hemin transport system	Hemin ABC transporter, permease protein
	Iron acquisition and metabolism	Iron acquisition and metabolism - no subcategory	Hemin transport system	Ferric reductase (1.6.99.14)
	Iron acquisition and metabolism	Iron acquisition and metabolism - no subcategory	Hemin transport system	Hemin transport protein HmuS
	Iron acquisition and metabolism	Iron acquisition and metabolism - no subcategory	ABC-type iron transport system	ABC-type Fe3+ transport system, periplasmic component
	Iron acquisition and metabolism	Iron acquisition and metabolism - no subcategory	ABC-type iron transport system	FIG005478: Porin, Gram-negative type
	Iron acquisition and metabolism	Iron acquisition and metabolism - no subcategory	ABC-type iron transport system	ABC-type spermidine/putrescine transport systems, ATPase components
	Iron acquisition and metabolism	Iron acquisition and metabolism - no subcategory	ABC-type iron transport system	ABC Fe3+ siderophore transporter, inner membrane subunit
	Iron acquisition and metabolism	Iron acquisition and metabolism - no subcategory	Encapsulating protein for DyP-type peroxidase and ferritin-like protein oligomers	Predicted dye-decolorizing peroxidase (DyP), encapsulated subgroup
	Iron acquisition and metabolism	Iron acquisition and metabolism - no subcategory	Encapsulating protein for DyP-type peroxidase and ferritin-like protein oligomers	Encapsulating protein for a DyP-type peroxidase or ferritin-like protein oligomers
	Iron acquisition and metabolism	Iron acquisition and metabolism - no subcategory	Encapsulating protein for DyP-type peroxidase and ferritin-like protein oligomers	Predicted dye-decolorizing peroxidase (DyP), YfeX-like subgroup
