# Supplementary material for: Genomic analyses of Burkholderia respiratory isolates indicates two evolutionarily distinct B. anthina clades
Source: Front Microbiol. 2023 Nov 21;14:1274280. doi: 10.3389/fmicb.2023.1274280 (PMC10702961; doi:10.3389/fmicb.2023.1274280)
Supplement: Supplementary file 2 [file Table_2.XLSX]

## Sheet: Genomes_Paper
Organism Scientific Name	Organism Qualifier	Taxonomy id	Assembly Name	Assembly Accession	Level	Contig N50	Size	Submission Date	BioProject	BioSample
Burkholderia anthina	strain: AZ-4-2-30-S1-D7	179879	ASM152390v1	GCA_001523905.1	Contig	190666	7195078	2016-01-21	PRJNA279182	SAMN03449214
Burkholderia anthina	strain: MSMB0849	179879	ASM152481v1	GCA_001524815.1	Contig	227491	7390104	2016-01-21	PRJNA279182	SAMN03449278
Burkholderia anthina	strain: MSMB0848	179879	ASM152482v1	GCA_001524825.1	Contig	274458	7532300	2016-01-21	PRJNA279182	SAMN03449277
Burkholderia anthina	strain: MSMB1497	179879	ASM152755v1	GCA_001527555.1	Contig	233143	7407298	2016-01-22	PRJNA279182	SAMN03449324
Burkholderia anthina	strain: MSMB1496	179879	ASM152778v1	GCA_001527785.1	Contig	235593	7513399	2016-01-22	PRJNA279182	SAMN03449334
Burkholderia anthina	strain: MSMB1506WGS	179879	ASM153069v1	GCA_001530695.1	Contig	225189	7428383	2016-01-22	PRJNA279182	SAMN03449491
Burkholderia anthina	strain: MSMB649WGS	179879	ASM153291v1	GCA_001532915.1	Contig	293788	7274385	2016-01-22	PRJNA279182	SAMN03449619
Burkholderia anthina	strain: AZ-4-2-10-S1-D7	179879	ASM154752v1	GCA_001547525.1	Chromosome	2118531	7273051	2016-02-08	PRJNA279182	SAMN03449213
Burkholderia anthina	strain: XXVI	179879	ASM292570v1	GCA_002925705.1	Scaffold	232550	7692989	2018-02-12	PRJNA288828	SAMN03839009
Burkholderia anthina	strain: Bp9153	179879	ASM385414v1	GCA_003854145.1	Contig	178101	7254667	2018-11-30	PRJNA451205	SAMN09073393
Burkholderia anthina	strain: Bp8997	179879	ASM385752v1	GCA_003857525.1	Contig	190899	7201086	2018-12-03	PRJNA451205	SAMN09073249
Burkholderia anthina	strain: BJQ0011	179879	ASM1645880v1	GCA_016458805.1	Complete Genome	3464850	6456500	2021-01-03	PRJNA686829	SAMN17126017
Burkholderia anthina	strain: DSM 16086	179879	ASM1683672v1	GCA_016836725.1	Contig	210699	7623315	2021-02-08	PRJNA698591	SAMN17729497
Burkholderia anthina	strain: 1CH1	179879	ASM1751494v1	GCA_017514945.1	Complete Genome	3086006	8457373	2021-03-22	PRJNA714618	SAMN18313708
Burkholderia anthina	strain: AU1293	179879	ASM1979587v1	GCA_019795875.1	Contig	87689	7302461	2021-08-29	PRJNA720893	SAMN20858485
Burkholderia anthina	strain: AU37523	179879	ASM2041955v1	GCA_020419555.1	Contig	210068	7088693	2021-10-11	PRJNA720893	SAMN21855377
Burkholderia anthina	isolate: LMG 20980	179879	ASM90249899v1	GCA_902498995.1	Contig	201942	7608177	2020-04-25	PRJEB33447	SAMEA5780075
Burkholderia anthina	strain: BCC1351	179879	ASM90282933v1	GCA_902829335.1	Contig	196378	7483130	2020-06-09	PRJEB35318	SAMEA6503250
Burkholderia anthina	strain: BCC0638	179879	ASM90282962v1	GCA_902829625.1	Contig	147404	7687341	2020-06-09	PRJEB35318	SAMEA6503246
Burkholderia anthina	strain: BCC0036	179879	ASM90283014v1	GCA_902830145.1	Scaffold	216836	7722543	2020-06-09	PRJEB35318	SAMEA6503238
Burkholderia anthina	strain: BCC0637	179879	ASM90283031v1	GCA_902830315.1	Contig	205801	7300923	2020-06-09	PRJEB35318	SAMEA6503245
Burkholderia anthina	strain: BCC0403	179879	ASM90283032v1	GCA_902830325.1	Scaffold	349931	8153124	2020-06-09	PRJEB35318	SAMEA6503239
Burkholderia anthina	strain: BCC1349	179879	ASM90283033v1	GCA_902830335.1	Contig	444914	8612612	2020-06-09	PRJEB35318	SAMEA6503248
Burkholderia anthina	strain: BCC0636	179879	ASM90283034v1	GCA_902830345.1	Contig	195048	7758026	2020-06-09	PRJEB35318	SAMEA6503244
Burkholderia anthina	strain: BCC1358	179879	ASM90283036v1	GCA_902830365.1	Contig	173669	9159127	2020-06-09	PRJEB35318	SAMEA6503251
Burkholderia anthina	strain: BCC0634	179879	ASM90283037v1	GCA_902830375.1	Contig	168505	7942537	2020-06-09	PRJEB35318	SAMEA6503242
Burkholderia anthina	strain: BCC1363	179879	ASM90283041v1	GCA_902830415.1	Contig	170879	7283576	2020-06-09	PRJEB35318	SAMEA6503252
Burkholderia anthina	strain: BCC0635	179879	ASM90283044v1	GCA_902830445.1	Contig	184524	7757198	2020-06-09	PRJEB35318	SAMEA6503243
Burkholderia anthina	strain: BCC0518	179879	ASM90283048v1	GCA_902830485.1	Contig	220529	8282284	2020-06-09	PRJEB35318	SAMEA6503241
Burkholderia cenocepacia	strain: FDAARGOS_82	95486	ASM78355v2	GCA_000783555.2	Contig	2020922	7319711	2018-01-19	PRJNA231221	SAMN02700076
Burkholderia cenocepacia	strain: 33_BMUL	95486	ASM105637v1	GCA_001056375.1	Scaffold	43107	7957924	2015-07-10	PRJNA267549	SAMN03197519
Burkholderia cenocepacia	strain: 34_BCEN	95486	ASM105643v1	GCA_001056435.1	Scaffold	7717	7773202	2015-07-10	PRJNA267549	SAMN03197531
Burkholderia cenocepacia	strain: 415_BMUL	95486	ASM105665v1	GCA_001056655.1	Scaffold	86004	8090548	2015-07-10	PRJNA267549	SAMN03197606
Burkholderia cenocepacia	strain: 891_BCEN	95486	ASM105933v1	GCA_001059335.1	Contig	59641	7609360	2015-07-10	PRJNA267549	SAMN03198098
Burkholderia cenocepacia	strain: 530_BMUL	95486	ASM107327v1	GCA_001073275.1	Scaffold	10467	7848607	2015-07-10	PRJNA267549	SAMN03197726
Burkholderia cenocepacia	strain: C14	95486	ASM127627v1	GCA_001276275.1	Contig	13976	7261321	2015-08-31	PRJNA285410	SAMN03753648
Burkholderia cenocepacia	strain: MSMB364WGS	95486	ASM153196v1	GCA_001531965.1	Contig	262613	7695831	2016-01-22	PRJNA279182	SAMN03449595
Burkholderia cenocepacia	strain: 895	95486	ASM160613v1	GCA_001606135.1	Complete Genome	7459003	8731481	2016-04-04	PRJNA316047	SAMN04574071
Burkholderia cenocepacia	strain: K56-2	95486	ASM98130v1	GCF_000981305.1	Contig	1533453	7813151	2015-04-28	PRJNA279989	SAMN02045905
Burkholderia cenocepacia	strain: 547_BMUL	95486	ASM105532v1	GCF_001055325.1	Scaffold	64735	8075472	2015-07-10	PRJNA267549	SAMN03197745
Burkholderia cenocepacia	strain: 335_BMUL	95486	ASM105636v1	GCF_001056365.1	Scaffold	26036	7919470	2015-07-10	PRJNA267549	SAMN03197525
Burkholderia cenocepacia	strain: 423_BMUL	95486	ASM105670v1	GCF_001056705.1	Scaffold	50607	8027326	2015-07-10	PRJNA267549	SAMN03197616
Burkholderia cenocepacia	strain: 548_BMUL	95486	ASM105717v1	GCF_001057175.1	Scaffold	89498	8124049	2015-07-10	PRJNA267549	SAMN03197746
Burkholderia cenocepacia	strain: 881_BCEN	95486	ASM105930v1	GCF_001059305.1	Contig	31866	7598142	2015-07-10	PRJNA267549	SAMN03198087
Burkholderia cenocepacia	strain: 531_BMUL	95486	ASM107125v1	GCF_001071255.1	Scaffold	16735	7926435	2015-07-10	PRJNA267549	SAMN03197727
Burkholderia cenocepacia	strain: 528_BCEN	95486	ASM107126v1	GCF_001071265.1	Scaffold	7192	7801298	2015-07-10	PRJNA267549	SAMN03197723
Burkholderia cenocepacia	strain: 35_BMUL	95486	ASM107245v1	GCF_001072455.1	Scaffold	34790	7970839	2015-07-10	PRJNA267549	SAMN03197540
Burkholderia cenocepacia	isolate: 1232, strain: ST32	95486	ASM148466v1	GCF_001484665.1	Complete Genome	3086109	8090388	2016-01-04	PRJNA274219	SAMN03323790
Burkholderia cenocepacia	strain: FL-6-2-30-S1-D2	95486	ASM152410v1	GCF_001524105.1	Contig	334074	7482833	2016-01-21	PRJNA279182	SAMN03449245
Burkholderia cenocepacia	strain: MSMB383WGS	95486	ASM153310v1	GCF_001533105.1	Contig	150337	7706608	2016-01-22	PRJNA279182	SAMN03449601
Burkholderia cenocepacia	strain: 842	95486	ASM160611v1	GCF_001606115.1	Complete Genome	3107451	8149696	2016-04-04	PRJNA315790	SAMN04570263
Burkholderia cenocepacia	strain: MSMB384WGS	95486	ASM171889v1	GCF_001718895.1	Complete Genome	3069864	7780598	2016-09-02	PRJNA279182	SAMN03449602
Burkholderia cenocepacia	strain: AE_MEH_16	95486	ASM172052v1	GCF_001720525.1	Contig	188561	8203156	2016-09-05	PRJNA336117	SAMN05504489
Burkholderia cenocepacia	strain: GA_AUH_16	95486	ASM172057v1	GCF_001720575.1	Contig	182893	8127027	2016-09-05	PRJNA336116	SAMN05504479
Burkholderia cenocepacia	strain: VC7604	95486	ASM198427v1	GCF_001984275.1	Contig	2018644	7094839	2017-02-03	PRJNA289138	SAMN05001827
Burkholderia cenocepacia	strain: VC5486	95486	ASM198428v1	GCF_001984285.1	Contig	2769789	7736143	2017-02-03	PRJNA289138	SAMN05001975
Burkholderia cenocepacia	strain: VC4558	95486	ASM198432v1	GCF_001984325.1	Contig	3296054	8228891	2017-02-03	PRJNA289138	SAMN05001820
Burkholderia cenocepacia	strain: VC3917	95486	ASM198435v1	GCF_001984355.1	Contig	2494342	7344673	2017-02-03	PRJNA289138	SAMN05001990
Burkholderia cenocepacia	strain: VC1255	95486	ASM198437v1	GCF_001984375.1	Contig	2762452	8373634	2017-02-03	PRJNA289138	SAMN05001970
Burkholderia cenocepacia	strain: J2315	216591	ASM948v1	GCA_000009485.1	Complete Genome	3217062	8055782	2008-06-19	PRJNA339	SAMEA1705928
Burkholderia cenocepacia	strain: CEIB S5-1	95486	BcenoS511.01	GCA_000818575.1	Contig	170699	8055498	2015-01-15	PRJNA268776	SAMN03224187
Burkholderia cenocepacia	strain: CEIB S5-2	95486	ASM154144v1	GCA_001541445.1	Contig	201068	8976050	2016-01-26	PRJNA301637	SAMN04252993
Burkholderia multivorans	strain: DDS 15A-1	87883	ASM75600v1	GCA_000756005.1	Complete Genome	2541526	7281867	2014-09-18	PRJNA244058	SAMN02848467
Burkholderia multivorans	strain: DWS 42B-1	87883	BHV_1	GCA_000756965.1	Scaffold	1034970	6505301	2014-09-23	PRJNA244059	SAMN02839455
Burkholderia multivorans	isolate: D2214, strain: D2214	87883	D2214.1	GCA_000807815.1	Contig	629569	6465997	2014-12-26	PRJNA239704	SAMN02666821
Burkholderia multivorans	isolate: D2095, strain: D2095	87883	D2095.1	GCA_000807825.1	Contig	1073849	6668882	2014-12-26	PRJNA239698	SAMN02666802
Burkholderia multivorans	strain: 701_BMUL	87883	ASM105802v1	GCA_001058025.1	Contig	11710	6607596	2015-07-10	PRJNA267549	SAMN03197906
Burkholderia multivorans	strain: 800_BMUL	87883	ASM105848v1	GCA_001058485.1	Scaffold	25810	6648737	2015-07-10	PRJNA267549	SAMN03198014
Burkholderia multivorans	strain: P2Bm2011a	87883	ASM1716517v1	GCA_017165175.1	Complete Genome	3416863	6705051	2021-03-04	PRJNA601875	SAMN13876244
Burkholderia multivorans	strain: NKI379	87883	BMUNKI379.1	GCA_001302465.1	Contig	45087	6540274	2015-09-29	PRJNA293621	SAMN04008114
Burkholderia multivorans	strain: MSMB1794WGS	87883	ASM152671v1	GCA_001526715.1	Contig	240414	6349950	2016-01-22	PRJNA279182	SAMN03449362
Burkholderia multivorans	strain: MSMB2008WGS	87883	ASM152804v1	GCA_001528045.1	Contig	202607	6446805	2016-01-22	PRJNA279182	SAMN03449386
Burkholderia multivorans	strain: MSMB2021WGS	87883	ASM152842v1	GCA_001528425.1	Contig	298454	6390912	2016-01-22	PRJNA279182	SAMN03449396
Burkholderia multivorans	strain: HI3534	87883	ASM152860v1	GCA_001528605.1	Contig	187326	6159163	2016-01-22	PRJNA279182	SAMN03449412
Burkholderia multivorans	strain: MSMB1128WGS	87883	ASM152979v1	GCA_001529795.1	Contig	285257	6307758	2016-01-22	PRJNA279182	SAMN03449432
Burkholderia multivorans	strain: MSMB1272WGS	87883	ASM152992v1	GCA_001529925.1	Contig	196585	6844540	2016-01-22	PRJNA279182	SAMN03449462
Burkholderia multivorans	strain: MSMB1535WGS	87883	ASM153048v1	GCA_001530485.1	Contig	295401	6321923	2016-01-22	PRJNA279182	SAMN03449506
Burkholderia multivorans	strain: MSMB1640WGS	87883	ASM171899v1	GCA_001718995.1	Complete Genome	3451669	6845362	2016-09-02	PRJNA279182	SAMN03449689
Burkholderia multivorans	strain: MSMB1916WGS	87883	ASM153098v1	GCA_001530985.1	Contig	172625	6465697	2016-01-22	PRJNA279182	SAMN03449522
Burkholderia multivorans	strain: MSMB1641WGS	87883	ASM153142v1	GCA_001531425.1	Contig	229745	6770006	2016-01-22	PRJNA279182	SAMN03449514
Burkholderia multivorans	strain: MSMB576WGS	87883	ASM153195v1	GCA_001531955.1	Contig	267618	6385035	2016-01-22	PRJNA279182	SAMN03449605
Burkholderia multivorans	strain: MSMB612WGS	87883	ASM153214v1	GCA_001532145.1	Contig	257338	6602928	2016-01-22	PRJNA279182	SAMN03449613
Burkholderia multivorans	strain: MSMB575WGS	87883	ASM153410v1	GCA_001534105.1	Contig	233075	6385162	2016-01-22	PRJNA279182	SAMN03449604
Burkholderia multivorans	isolate: AU1185, strain: AU1185	87883	ASM171875v1	GCA_001718755.1	Complete Genome	3525707	6620936	2016-09-02	PRJNA279182	SAMN03449401
Burkholderia multivorans	strain: AU10047	87883	ASM298065v1	GCA_002980655.1	Contig	137115	6338795	2018-03-07	PRJNA434393	SAMN08627937
Burkholderia multivorans	strain: AU10086	87883	ASM298067v1	GCA_002980675.1	Contig	196424	6225610	2018-03-07	PRJNA434393	SAMN08627936
Burkholderia multivorans	strain: AU10398	87883	ASM298069v1	GCA_002980695.1	Contig	124365	6712189	2018-03-07	PRJNA434393	SAMN08628015
Burkholderia multivorans	strain: FDAARGOS_246	87883	ASM301996v1	GCA_003019965.1	Complete Genome	3428385	6322859	2018-03-27	PRJNA231221	SAMN05004755
Burkholderia multivorans	strain: Bmul_CF170.1h	87883	ASM325593v1	GCA_003255935.1	Scaffold	135198	6406535	2018-06-19	PRJNA475602	SAMN09394343
Burkholderia multivorans	strain: Bmul_CF170.2a	87883	ASM325600v1	GCA_003256005.1	Scaffold	153394	6578070	2018-06-19	PRJNA475602	SAMN09394355
Burkholderia multivorans	strain: Bmul_CF170.3a	87883	ASM325609v1	GCA_003256095.1	Scaffold	131268	6458713	2018-06-19	PRJNA475602	SAMN09394397
Burkholderia multivorans	strain: Bmul_CF170.4b	87883	ASM325611v1	GCA_003256115.1	Scaffold	149379	6472859	2018-06-19	PRJNA475602	SAMN09394735
Burkholderia multivorans	strain: Bmul_CF170.5b	87883	ASM325619v1	GCA_003256195.1	Scaffold	153504	6446522	2018-06-19	PRJNA475602	SAMN09394794
Burkholderia gladioli	strain: ATCC 10248	28095	ASM95972v1	GCA_000959725.1	Complete Genome	4668573	8899459	2015-03-20	PRJNA238809	SAMN03010439
Burkholderia gladioli	strain: Co14	28095	ASM371310v1	GCA_003713105.1	Complete Genome	4171651	8320525	2018-11-06	PRJNA500835	SAMN10345356
Burkholderia gladioli	strain: CGB10	28095	ASM1426335v1	GCA_014263355.1	Complete Genome	4272194	8423203	2020-08-21	PRJNA637828	SAMN15158960
Burkholderia dolosa AU0158	strain: AU0158	350701	ASM95950v1	GCA_000959505.1	Complete Genome	3406596	6409095	2015-03-20	PRJNA235220	SAMN03144971
Burkholderia vietnamiensis	strain: FL-2-3-10-S3-D0	60552	ASM152370v1	GCA_001523705.1	Contig	220842	6693522	2016-01-21	PRJNA279182	SAMN03449232
Burkholderia ambifaria	strain: FDAARGOS_1027	152480	ASM1612775v1	GCA_016127755.1	Complete Genome	2646970	7523597	2020-12-20	PRJNA231221	SAMN16357196
Burkholderia stabilis	strain: LA20W	95485	ASM168550v1	GCA_001685505.1	Scaffold	582072	7968936	2016-06-10	PRJDB4654	SAMD00048841
Burkholderia stabilis	strain: ATCC BAA-67	95485	ASM174216v1	GCA_001742165.1	Complete Genome	3318880	8527947	2016-09-22	PRJNA328254	SAMN05367054
Burkholderia stabilis	strain: FERMP-21014	95485	ASM235627v1	GCA_002356275.1	Complete Genome	3163229	7721104	2017-05-20	PRJDB5640	SAMD00078039
Burkholderia stabilis	strain: EB159	95485	ASM412586v1	GCA_004125865.1	Contig	3358319	9093480	2019-01-31	PRJNA487963	SAMN09914827
Burkholderia stabilis	strain: 143_2	95485	ASM2255617v1	GCA_022556175.1	Scaffold	40025	8487965	2022-03-12	PRJNA694364	SAMN24607270
Burkholderia stabilis	strain: 57_4	95485	ASM2255625v1	GCA_022556255.1	Scaffold	157626	8851565	2022-03-12	PRJNA694364	SAMN24607264
Burkholderia stabilis	strain: 57_3	95485	ASM2255631v1	GCA_022556315.1	Scaffold	165021	8500731	2022-03-12	PRJNA694364	SAMN24607263
Burkholderia stabilis	strain: WEAC-1168894-CETRIMIDE-SUB7	95485	PDT001397782.1	GCA_029728495.1	Contig	156541	9038265	2023-04-13	PRJNA514245	SAMN23839375
Burkholderia stabilis	strain: WEAC-973449-SDA-SUB5	95485	PDT001397783.1	GCA_029728515.1	Contig	90520	8502931	2023-04-13	PRJNA514245	SAMN23839374
Burkholderia stabilis	strain: WEAC-1172027-BCSA-SUB2	95485	PDT001397781.1	GCA_029728555.1	Contig	187961	9250233	2023-04-13	PRJNA514245	SAMN23839376
Burkholderia stabilis	strain: WEAC-1172027-SDA-SUB3	95485	PDT001397780.1	GCA_029728575.1	Contig	208751	7875775	2023-04-13	PRJNA514245	SAMN23839377
Burkholderia stabilis	strain: WEAC-973446-BCSA-SUB2	95485	PDT001397778.1	GCA_029728595.1	Contig	146817	8820557	2023-04-13	PRJNA514245	SAMN23838567
Burkholderia stabilis	strain: WEAC-946014-BCSA-SUB4	95485	PDT001397779.1	GCA_029728615.1	Contig	156251	9048648	2023-04-13	PRJNA514245	SAMN23838566
Burkholderia stabilis	strain: WEAC-973447-BCSA-SUB1	95485	PDT001397777.1	GCA_029728635.1	Contig	160761	8578738	2023-04-13	PRJNA514245	SAMN23838568
Burkholderia stabilis	strain: WEAC-973448-BCSA-SUB1	95485	PDT001397775.1	GCA_029728655.1	Contig	112667	7320056	2023-04-13	PRJNA514245	SAMN23838570
Burkholderia stabilis	strain: WEAC-973447-TSA-SUB5	95485	PDT001397776.1	GCA_029728675.1	Contig	137989	8083988	2023-04-13	PRJNA514245	SAMN23838569
Burkholderia stabilis	strain: WEAC-973449-BCSA-SUB1	95485	PDT001397784.1	GCA_029728695.1	Contig	120427	9039788	2023-04-13	PRJNA514245	SAMN23839373
Burkholderia stabilis	strain: WEAC-973448-TSA-SUB8	95485	PDT001397774.1	GCA_029728755.1	Contig	142925	9092321	2023-04-13	PRJNA514245	SAMN23838571
Burkholderia stabilis	strain: WEAC-1021825-BCSA-SUB1	95485	PDT001397769.1	GCA_029728815.1	Contig	107915	7417257	2023-04-13	PRJNA514245	SAMN20792626
Burkholderia stabilis	strain: WEAC-1021825-BCSA-SUB2	95485	PDT001397768.1	GCA_029728835.1	Contig	164789	8830488	2023-04-13	PRJNA514245	SAMN20792627
Burkholderia stabilis	strain: WEAC-1021825-BCSA-SUB3	95485	PDT001397767.1	GCA_029728875.1	Contig	185356	8849194	2023-04-13	PRJNA514245	SAMN20792628
Burkholderia stabilis	strain: WEAC-1153046-BCSA-SUB1	95485	PDT001397762.1	GCA_029728955.1	Contig	135696	8802531	2023-04-13	PRJNA514245	SAMN20792633
Burkholderia stabilis	isolate: E	95485	BStabCH16	GCA_900240005.1	Chromosome	2792632	8505509	2018-10-22	PRJEB18658	SAMEA54103918
Burkholderia stabilis	strain: BCC0285	95485	ASM90283310v1	GCA_902833105.1	Scaffold	274531	8754541	2020-06-09	PRJEB35318	SAMEA6503564
Burkholderia stabilis	strain: BCC0237	95485	ASM90283311v1	GCA_902833115.1	Contig	323418	8520391	2020-06-09	PRJEB35318	SAMEA6503563
Burkholderia stabilis	strain: BCC0186	95485	ASM90283313v1	GCA_902833135.1	Contig	267680	7149608	2020-06-09	PRJEB35318	SAMEA6503562
Burkholderia stabilis	strain: BCC1308	95485	ASM90283318v1	GCA_902833185.1	Scaffold	658224	8252539	2020-06-09	PRJEB35318	SAMEA6503565
Burkholderia pyrrocinia	strain: CH-67	1212819	ASM29747v1	GCA_000297475.1	Contig	145882	8049701	2012-09-17	PRJNA171013	SAMN02472145
Burkholderia pyrrocinia	strain: Lyc2	60550	LYC2_genome1.0	GCA_000743695.1	Contig	504913	7792723	2014-08-26	PRJNA257834	SAMN02979295
Burkholderia pyrrocinia	strain: DSM 10685	60550	ASM102866v1	GCA_001028665.1	Complete Genome	3214754	7961346	2015-06-12	PRJNA283474	SAMN03651233
Burkholderia pyrrocinia	strain: MSMB1755	60550	ASM152768v1	GCA_001527685.1	Contig	253172	8256860	2016-01-22	PRJNA279182	SAMN03449330
Burkholderia pyrrocinia	strain: NFIX32	60550	ASM320175v1	GCA_003201755.1	Scaffold	238773	7964495	2018-06-07	PRJNA263063	SAMN03097712
Burkholderia pyrrocinia	strain: mHSR5	60550	ASM333076v1	GCA_003330765.1	Complete Genome	3400486	8004399	2018-07-20	PRJNA417370	SAMN07985438
Burkholderia pyrrocinia	strain: XXB-24	60550	ASM434722v1	GCA_004347225.1	Scaffold	67510	7907161	2019-03-12	PRJNA518004	SAMN10849895
Burkholderia pyrrocinia	strain: 5.5B	60550	ASM1333661v1	GCA_013336615.1	Scaffold	47611	8112386	2020-06-11	PRJNA636525	SAMN15079175
Burkholderia pyrrocinia	strain: Hargis	60550	ASM1841753v1	GCA_018417535.1	Complete Genome	3307718	8538927	2021-05-20	PRJNA673262	SAMN18011282
Burkholderia pyrrocinia	strain: JK-SH007	60550	ASM2280971v1	GCA_022809715.1	Complete Genome	3004083	7693326	2022-04-03	PRJNA819416	SAMN26934490
Burkholderia pyrrocinia	strain: LWK2	60550	ASM2473222v1	GCA_024732225.1	Complete Genome	3026422	7619908	2022-08-22	PRJNA798838	SAMN25128003
Burkholderia pyrrocinia	isolate: 291	60550	PDT000168664.3	GCA_029729855.1	Contig	126543	7824297	2023-04-13	PRJNA278886	SAMN06124912
Burkholderia pyrrocinia	isolate: 306	60550	PDT000168661.3	GCA_029729895.1	Contig	123747	7825257	2023-04-13	PRJNA278886	SAMN06124921
Burkholderia pyrrocinia	isolate: 292	60550	PDT000168653.3	GCA_029729915.1	Contig	114749	6746973	2023-04-13	PRJNA278886	SAMN06124913
Burkholderia pyrrocinia	strain: BCC0986	60550	ASM90282960v1	GCA_902829605.1	Scaffold	550228	7600886	2020-06-09	PRJEB35318	SAMEA6503556
Burkholderia pyrrocinia	strain: LMG 14191	60550	ASM90283289v1	GCA_902832895.1	Scaffold	520567	7861078	2020-06-09	PRJEB35318	SAMEA6503555
Burkholderia pyrrocinia	strain: BCC1346	60550	ASM90283293v1	GCA_902832935.1	Scaffold	282972	8336823	2020-06-09	PRJEB35318	SAMEA6503557
Burkholderia pyrrocinia	strain: BCC1364	60550	ASM90283294v1	GCA_902832945.1	Contig	587939	7616226	2020-06-09	PRJEB35318	SAMEA6503558
Burkholderia pyrrocinia	strain: BCC0171	60550	ASM90283299v1	GCA_902832995.1	Scaffold	324797	8163844	2020-06-09	PRJEB35318	SAMEA6503554
Burkholderia cepacia	strain: GG4	1009846	ASM29291v1	GCA_000292915.1	Complete Genome	3463655	6467321	2012-08-27	PRJNA66091	SAMN02604072
Burkholderia cepacia	strain: UCB 717	983594	ASM141149v1	GCA_001411495.1	Complete Genome	3408190	8605945	2015-10-22	PRJNA298860	SAMN04167160
Burkholderia cepacia	strain: INT3-BP177	292	ASM171839v1	GCA_001718395.1	Complete Genome	3728457	7337382	2016-09-02	PRJNA279182	SAMN03449179
Burkholderia cepacia	strain: MSMB1184WGS	292	ASM171883v1	GCA_001718835.1	Complete Genome	3417004	8003631	2016-09-02	PRJNA279182	SAMN03449447
Burkholderia cepacia	strain: ATCC 25416	983594	ASM609431v1	GCA_006094315.1	Complete Genome	3396958	8574389	2019-06-06	PRJNA509990	SAMN10591700
Burkholderia cepacia	strain: BC16	292	ASM958623v1	GCA_009586235.1	Complete Genome	3430130	8366868	2019-10-29	PRJNA561256	SAMN12612766
Burkholderia cepacia	strain: 39628	292	ASM1485479v1	GCA_014854795.1	Complete Genome	3415325	8403907	2020-10-06	PRJNA438725	SAMN08724754
Burkholderia cepacia	strain: CMCC(B)23005	292	ASM2148494v1	GCA_021484945.1	Complete Genome	3474201	8636651	2022-01-16	PRJNA794967	SAMN24665687
Burkholderia cepacia	strain: BRDJ	292	ASM2305351v1	GCA_023053515.1	Complete Genome	3539936	8745840	2022-04-19	PRJNA825821	SAMN27545478
Burkholderia cepacia	strain: 2017Y70952565VI	292	ASM2337447v1	GCA_023374475.1	Complete Genome	4997612	8499470	2022-05-16	PRJNA748922	SAMN20348603
Burkholderia cepacia	strain: 2011Ycf793I	292	ASM2337467v1	GCA_023374675.1	Complete Genome	3516028	8513808	2022-05-16	PRJNA748922	SAMN20348582
Burkholderia cepacia	strain: N3009-2YT	292	ASM2460057v1	GCA_024600575.1	Complete Genome	3408063	8425983	2022-08-09	PRJNA863394	SAMN30032823
Burkholderia cepacia	strain: ZJ1	292	ASM2996248v1	GCA_029962485.1	Complete Genome	3267341	7704383	2023-05-10	PRJNA723984	SAMN18838426
Burkholderia cepacia	strain: AU41368	292	ASM2041978v1	GCA_020419785.1	Contig	624387	8195038	2021-10-11	PRJNA720893	SAMN21855400
Ralstonia pickettii	strain: K-288	329	ASM1646641v2	GCA_016466415.2	Complete Genome	3415996	4831420	2021-08-17	PRJNA686860	SAMN17126705
