# Supplementary material for: Genomic analyses of Burkholderia respiratory isolates indicates two evolutionarily distinct B. anthina clades
Source: Front Microbiol. 2023 Nov 21;14:1274280. doi: 10.3389/fmicb.2023.1274280 (PMC10702961; doi:10.3389/fmicb.2023.1274280)
Supplement: Supplementary file 3 [file Table_3.XLSX]

## Sheet: Fastani_17.10.2023_related
	BCCIQ01A	BCCIQ04A	BCCIQ04B	BCCIQ05A	BCCIQ07A	BCCIQ07C	BCCIQ07D	BCCIQ07E	BCCIQ09A	BCCIQ09B	Burkholderia_ambifaria_FDAARGOS_1027	Burkholderia_anthina_1CH1	Burkholderia_anthina_AU1293	Burkholderia_anthina_AU37523	Burkholderia_anthina_AZ-4-2-10-S1-D7	Burkholderia_anthina_AZ-4-2-30-S1-D7	Burkholderia_anthina_BCC0036	Burkholderia_anthina_BCC0403	Burkholderia_anthina_BCC0518	Burkholderia_anthina_BCC0634	Burkholderia_anthina_BCC0635	Burkholderia_anthina_BCC0636	Burkholderia_anthina_BCC0637	Burkholderia_anthina_BCC0638	Burkholderia_anthina_BCC1349	Burkholderia_anthina_BCC1351	Burkholderia_anthina_BCC1358	Burkholderia_anthina_BCC1363	Burkholderia_anthina_BJQ0011	Burkholderia_anthina_Bp8997	Burkholderia_anthina_Bp9153	Burkholderia_anthina_DSM_16086	Burkholderia_anthina_LMG_20980	Burkholderia_anthina_MSMB0848	Burkholderia_anthina_MSMB0849	Burkholderia_anthina_MSMB1496	Burkholderia_anthina_MSMB1497	Burkholderia_anthina_MSMB1506WGS	Burkholderia_anthina_MSMB649WGS	Burkholderia_anthina_XXVI	Burkholderia_cenocepacia_335_BMUL	Burkholderia_cenocepacia_33_BMUL	Burkholderia_cenocepacia_34_BCEN	Burkholderia_cenocepacia_35_BMUL	Burkholderia_cenocepacia_415_BMUL	Burkholderia_cenocepacia_423_BMUL	Burkholderia_cenocepacia_528_BCEN	Burkholderia_cenocepacia_530_BMUL	Burkholderia_cenocepacia_531_BMUL
BCCIQ01A	100	94.3895	94.378	99.0019	94.3197	94.3132	94.3456	95.3032	99.1444	99.1537	90.9454	90.8391	90.5203	90.7383	94.4098	94.4283	90.7921	90.674	90.8224	90.4475	90.432	90.4749	90.4694	90.9053	90.8259	90.4894	90.7723	90.4516	90.7585	94.3523	94.4183	90.92	90.9323	94.3591	94.3225	94.3325	94.3515	94.3661	94.4	94.3367	98.8904	98.9451	98.682	98.9148	98.9944	98.9665	98.7038	98.7695	98.8914
BCCIQ04A	94.3895	100	99.9878	94.2001	99.9825	99.9794	99.9738	94.562	94.373	94.3406	90.7736	90.5764	90.2348	90.4476	98.4506	98.4262	90.5312	90.3957	90.3514	90.1639	90.1869	90.1697	90.2152	90.4575	90.3177	90.1284	90.2959	90.1929	90.4584	98.8026	98.9087	90.569	90.5409	99.2934	99.2895	99.2805	99.2881	99.2589	98.4665	99.1273	94.3019	94.2591	93.7985	94.2844	94.4287	94.3694	93.7899	94.0115	94.2849
BCCIQ04B	94.378	99.9878	100	94.1725	99.9757	99.9748	99.9632	94.6046	94.3065	94.2976	90.7807	90.5655	90.2356	90.4152	98.4296	98.4051	90.4751	90.386	90.3418	90.2076	90.2343	90.2098	90.2127	90.5132	90.2789	90.1869	90.2647	90.1807	90.4628	98.8103	98.8912	90.5328	90.5201	99.2807	99.2759	99.28	99.2774	99.2425	98.4452	99.1052	94.2865	94.2487	93.8134	94.2709	94.4214	94.3431	93.7951	94.0009	94.2845
BCCIQ05A	99.0019	94.2001	94.1725	100	94.216	94.1897	94.188	95.2034	99.0495	99.0845	90.8644	90.8837	90.4466	90.6317	94.3038	94.2572	90.7659	90.6642	90.7312	90.3407	90.3483	90.3444	90.4317	90.7824	90.6579	90.3933	90.6886	90.4355	90.7752	94.2461	94.2866	90.8008	90.7579	94.2952	94.2905	94.2163	94.2786	94.2619	94.3066	94.2472	99.002	99.0074	98.7455	99.0135	99.0689	99.0767	98.8179	98.9102	98.9804
BCCIQ07A	94.3197	99.9825	99.9757	94.216	100	99.9843	99.9774	94.6125	94.3222	94.277	90.7461	90.6029	90.2532	90.4285	98.4335	98.4033	90.457	90.3504	90.3531	90.1707	90.1893	90.202	90.1817	90.5208	90.3221	90.14	90.2633	90.2191	90.4635	98.8003	98.8902	90.5178	90.4751	99.2666	99.2485	99.2617	99.2521	99.2279	98.4554	99.095	94.2915	94.2345	93.7954	94.2629	94.3867	94.3113	93.8079	93.9639	94.2578
BCCIQ07C	94.3132	99.9794	99.9748	94.1897	99.9843	100	99.973	94.5781	94.3302	94.2674	90.6968	90.6091	90.1967	90.4702	98.4103	98.4026	90.4534	90.3712	90.3396	90.1655	90.194	90.1908	90.1857	90.5583	90.283	90.15	90.2299	90.2291	90.4283	98.7957	98.8758	90.5308	90.4691	99.2672	99.2527	99.2628	99.2513	99.225	98.435	99.0872	94.266	94.1767	93.7278	94.2263	94.3495	94.2817	93.7013	93.935	94.1822
BCCIQ07D	94.3456	99.9738	99.9632	94.188	99.9774	99.973	100	94.6101	94.3319	94.2961	90.7356	90.5853	90.2399	90.4708	98.4766	98.4544	90.4989	90.4017	90.3592	90.2056	90.1615	90.1612	90.1951	90.5551	90.3198	90.175	90.2593	90.1785	90.4846	98.7985	98.8815	90.5578	90.5013	99.3235	99.3061	99.3284	99.3227	99.287	98.4665	99.1468	94.2746	94.239	93.763	94.2567	94.3945	94.3535	93.7981	93.9799	94.2277
BCCIQ07E	95.3032	94.562	94.6046	95.2034	94.6125	94.5781	94.6101	100	95.2156	95.1937	90.8746	90.7637	90.4261	90.5895	94.4798	94.4721	90.7483	90.613	90.6978	90.433	90.3737	90.3743	90.4215	90.8079	90.6363	90.3501	90.6729	90.3881	90.677	94.4682	94.5066	90.9733	90.9076	94.4951	94.4851	94.4238	94.4726	94.468	94.4706	94.458	95.0833	95.101	94.7212	95.1252	95.1788	95.1909	94.7307	94.8587	95.0671
BCCIQ09A	99.1444	94.373	94.3065	99.0495	94.3222	94.3302	94.3319	95.2156	100	99.9869	90.9373	90.9353	90.5261	90.7737	94.3514	94.3903	90.8811	90.7693	90.8144	90.497	90.5965	90.5998	90.5486	90.9656	90.8283	90.5834	90.8019	90.4999	90.8309	94.3975	94.4642	90.9904	90.9753	94.415	94.4385	94.4065	94.4254	94.4149	94.4619	94.3814	98.9304	98.9543	98.5972	98.9548	99.0198	98.9754	98.6567	98.7943	98.8918
BCCIQ09B	99.1537	94.3406	94.2976	99.0845	94.277	94.2674	94.2961	95.1937	99.9869	100	90.9535	90.9032	90.515	90.8474	94.3392	94.3788	90.9575	90.8183	90.9128	90.5802	90.6285	90.6374	90.5595	90.988	90.8527	90.622	90.8238	90.5425	90.8581	94.3588	94.4379	91.0318	90.9823	94.3502	94.3954	94.3911	94.3412	94.3366	94.3792	94.3266	98.838	98.8817	98.4035	98.8553	98.9521	98.9084	98.5364	98.6783	98.8269
Burkholderia_ambifaria_FDAARGOS_1027	90.9454	90.7736	90.7807	90.8644	90.7461	90.6968	90.7356	90.8746	90.9373	90.9535	100	91.8521	91.4914	91.8053	90.82	90.8509	91.9288	91.7167	91.7761	91.5744	91.4962	91.4979	91.5601	91.8254	91.7549	91.5554	91.6991	91.5953	91.814	90.7396	90.7866	91.8825	91.9159	90.6805	90.6936	90.7713	90.784	90.7249	90.7766	90.7143	90.7142	90.7506	90.3386	90.8102	90.8954	90.899	90.2855	90.5216	90.7225
Burkholderia_anthina_1CH1	90.8391	90.5764	90.5655	90.8837	90.6029	90.6091	90.5853	90.7637	90.9353	90.9032	91.8521	100	95.55	96.9216	90.6507	90.5165	95.8637	95.5508	95.3138	95.5764	95.5693	95.5654	95.6492	94.9864	95.1907	95.6627	95.0328	95.6558	95.8509	90.528	90.5427	98.7423	98.7666	90.4948	90.5709	90.4908	90.5256	90.5035	90.6027	90.4599	90.7952	90.8904	90.4076	90.8506	90.9889	91.0111	90.4635	90.5806	90.7912
Burkholderia_anthina_AU1293	90.5203	90.2348	90.2356	90.4466	90.2532	90.1967	90.2399	90.4261	90.5261	90.515	91.4914	95.55	100	96.2359	90.2305	90.2299	95.029	94.9321	94.8472	99.7371	99.6677	99.6627	99.779	94.621	94.7825	99.7661	94.8708	99.7811	99.662	90.1956	90.188	95.7769	95.7594	90.1971	90.2238	90.1875	90.2516	90.1707	90.2242	90.2042	90.3962	90.347	89.7936	90.3543	90.5221	90.4836	89.7813	90.0826	90.3231
Burkholderia_anthina_AU37523	90.7383	90.4476	90.4152	90.6317	90.4285	90.4702	90.4708	90.5895	90.7737	90.8474	91.8053	96.9216	96.2359	100	90.4341	90.4652	95.3338	95.1631	95.0589	96.3281	96.3157	96.307	96.3096	94.9042	94.998	96.334	94.9559	96.3213	96.4318	90.4931	90.4584	97.0829	97.0244	90.4364	90.4656	90.4079	90.4172	90.4461	90.4756	90.3275	90.5925	90.6322	90.0846	90.5833	90.7149	90.7021	90.0272	90.2911	90.5662
Burkholderia_anthina_AZ-4-2-10-S1-D7	94.4098	98.4506	98.4296	94.3038	98.4335	98.4103	98.4766	94.4798	94.3514	94.3392	90.82	90.6507	90.2305	90.4341	100	98.8235	90.5195	90.3445	90.456	90.1651	90.1622	90.1639	90.1949	90.5376	90.3073	90.1791	90.4309	90.1897	90.4879	98.4521	98.428	90.5991	90.6466	98.3692	98.3679	98.4303	98.3917	98.3756	98.1903	98.4016	94.3168	94.2945	93.8929	94.3335	94.4555	94.4416	93.8467	94.0132	94.3016
Burkholderia_anthina_AZ-4-2-30-S1-D7	94.4283	98.4262	98.4051	94.2572	98.4033	98.4026	98.4544	94.4721	94.3903	94.3788	90.8509	90.5165	90.2299	90.4652	98.8235	100	90.4564	90.3442	90.4141	90.2241	90.2133	90.2127	90.2413	90.5063	90.2794	90.1679	90.3033	90.219	90.404	98.4622	98.4937	90.5674	90.5497	98.4004	98.4006	98.3986	98.3889	98.4022	98.2071	98.4021	94.3183	94.2607	93.8596	94.2623	94.4247	94.4155	93.8008	93.9879	94.3197
Burkholderia_anthina_BCC0036	90.7921	90.5312	90.4751	90.7659	90.457	90.4534	90.4989	90.7483	90.8811	90.9575	91.9288	95.8637	95.029	95.3338	90.5195	90.4564	100	95.4175	95.1674	95.0963	95.1328	95.1323	95.0379	94.8302	95.1484	95.0746	94.9348	95.0528	95.2135	90.4269	90.529	96.0687	96.0387	90.467	90.4629	90.4661	90.4942	90.4727	90.4847	90.388	90.6468	90.7071	90.2003	90.7566	90.847	90.8536	90.1279	90.3814	90.6483
Burkholderia_anthina_BCC0403	90.674	90.3957	90.386	90.6642	90.3504	90.3712	90.4017	90.613	90.7693	90.8183	91.7167	95.5508	94.9321	95.1631	90.3445	90.3442	95.4175	100	96.8039	95.0282	95.0093	95.0017	95.0676	95.8808	96.8439	95.0425	96.7791	95.0674	95.1883	90.4333	90.4624	95.6835	95.6706	90.3412	90.3803	90.3867	90.3744	90.3967	90.3504	90.2764	90.5941	90.5336	90.1023	90.5837	90.6892	90.7126	90.0276	90.3674	90.5711
Burkholderia_anthina_BCC0518	90.8224	90.3514	90.3418	90.7312	90.3531	90.3396	90.3592	90.6978	90.8144	90.9128	91.7761	95.3138	94.8472	95.0589	90.456	90.4141	95.1674	96.8039	100	94.8926	94.9094	94.913	94.9495	96.0778	99.0732	94.9681	99.0812	94.9626	95.1565	90.5296	90.4271	95.3888	95.35	90.3928	90.391	90.4237	90.3673	90.373	90.4701	90.3948	90.6905	90.7015	90.2472	90.6889	90.8286	90.8063	90.2376	90.4481	90.6851
Burkholderia_anthina_BCC0634	90.4475	90.1639	90.2076	90.3407	90.1707	90.1655	90.2056	90.433	90.497	90.5802	91.5744	95.5764	99.7371	96.3281	90.1651	90.2241	95.0963	95.0282	94.8926	100	99.7335	99.7414	99.8107	94.6737	94.9449	99.7388	94.8946	99.8009	99.7549	90.1718	90.2089	95.7954	95.7659	90.1544	90.1514	90.1252	90.1169	90.0703	90.2469	90.1603	90.386	90.3461	89.8647	90.3413	90.4691	90.443	89.7842	90.0448	90.3132
Burkholderia_anthina_BCC0635	90.432	90.1869	90.2343	90.3483	90.1893	90.194	90.1615	90.3737	90.5965	90.6285	91.4962	95.5693	99.6677	96.3157	90.1622	90.2133	95.1328	95.0093	94.9094	99.7335	100	99.9988	99.8184	94.6696	94.8744	99.7301	94.963	99.7782	99.7356	90.2185	90.1995	95.8103	95.8037	90.2123	90.1757	90.1381	90.1811	90.2149	90.2474	90.1454	90.3987	90.4502	89.9857	90.4186	90.5423	90.5633	89.9112	90.2227	90.4049
Burkholderia_anthina_BCC0636	90.4749	90.1697	90.2098	90.3444	90.202	90.1908	90.1612	90.3743	90.5998	90.6374	91.4979	95.5654	99.6627	96.307	90.1639	90.2127	95.1323	95.0017	94.913	99.7414	99.9988	100	99.8231	94.6582	94.8471	99.729	94.9498	99.7648	99.7365	90.199	90.2181	95.8117	95.8011	90.2308	90.1974	90.1434	90.1955	90.2426	90.2483	90.1633	90.4056	90.4562	89.9789	90.4297	90.5579	90.5557	89.896	90.2038	90.4067
Burkholderia_anthina_BCC0637	90.4694	90.2152	90.2127	90.4317	90.1817	90.1857	90.1951	90.4215	90.5486	90.5595	91.5601	95.6492	99.779	96.3096	90.1949	90.2413	95.0379	95.0676	94.9495	99.8107	99.8184	99.8231	100	94.6575	94.9433	99.8254	94.897	99.8361	99.7394	90.24	90.1955	95.8182	95.7964	90.1311	90.1744	90.1349	90.1864	90.1625	90.231	90.1441	90.3706	90.3728	89.8973	90.4172	90.4716	90.4721	89.8246	90.1095	90.3519
Burkholderia_anthina_BCC0638	90.9053	90.4575	90.5132	90.7824	90.5208	90.5583	90.5551	90.8079	90.9656	90.988	91.8254	94.9864	94.621	94.9042	90.5376	90.5063	94.8302	95.8808	96.0778	94.6737	94.6696	94.6582	94.6575	100	96.0102	94.718	96.0822	94.6963	94.8068	90.5734	90.5953	95.1235	95.1736	90.5072	90.5372	90.5258	90.5205	90.4958	90.6299	90.5135	90.7436	90.7567	90.2189	90.7492	90.881	90.8716	90.1929	90.3999	90.7182
Burkholderia_anthina_BCC1349	90.8259	90.3177	90.2789	90.6579	90.3221	90.283	90.3198	90.6363	90.8283	90.8527	91.7549	95.1907	94.7825	94.998	90.3073	90.2794	95.1484	96.8439	99.0732	94.9449	94.8744	94.8471	94.9433	96.0102	100	94.9328	99.1373	94.9429	95.1085	90.4745	90.4569	95.2898	95.261	90.3465	90.3492	90.3611	90.3179	90.3061	90.3717	90.3173	90.6088	90.711	90.2365	90.6795	90.7907	90.8524	90.1734	90.3937	90.6442
Burkholderia_anthina_BCC1351	90.4894	90.1284	90.1869	90.3933	90.14	90.15	90.175	90.3501	90.5834	90.622	91.5554	95.6627	99.7661	96.334	90.1791	90.1679	95.0746	95.0425	94.9681	99.7388	99.7301	99.729	99.8254	94.718	94.9328	100	94.9194	99.8121	99.702	90.2403	90.1918	95.7844	95.7814	90.1124	90.0977	90.101	90.0835	90.0676	90.2768	90.1008	90.3964	90.3579	89.8759	90.3343	90.4496	90.4497	89.8262	90.1245	90.309
Burkholderia_anthina_BCC1358	90.7723	90.2959	90.2647	90.6886	90.2633	90.2299	90.2593	90.6729	90.8019	90.8238	91.6991	95.0328	94.8708	94.9559	90.4309	90.3033	94.9348	96.7791	99.0812	94.8946	94.963	94.9498	94.897	96.0822	99.1373	94.9194	100	94.9156	95.1195	90.4355	90.3191	95.3049	95.2824	90.2877	90.315	90.272	90.2813	90.3035	90.4124	90.2883	90.6805	90.6766	90.2109	90.6757	90.8307	90.8044	90.2306	90.399	90.6574
Burkholderia_anthina_BCC1363	90.4516	90.1929	90.1807	90.4355	90.2191	90.2291	90.1785	90.3881	90.4999	90.5425	91.5953	95.6558	99.7811	96.3213	90.1897	90.219	95.0528	95.0674	94.9626	99.8009	99.7782	99.7648	99.8361	94.6963	94.9429	99.8121	94.9156	100	99.7659	90.226	90.1452	95.8382	95.8005	90.1652	90.1578	90.1371	90.1807	90.1494	90.2918	90.154	90.3392	90.3514	89.8754	90.3669	90.4493	90.4571	89.7769	90.0952	90.328
Burkholderia_anthina_BJQ0011	90.7585	90.4584	90.4628	90.7752	90.4635	90.4283	90.4846	90.677	90.8309	90.8581	91.814	95.8509	99.662	96.4318	90.4879	90.404	95.2135	95.1883	95.1565	99.7549	99.7356	99.7365	99.7394	94.8068	95.1085	99.702	95.1195	99.7659	100	90.4544	90.4713	95.9808	95.915	90.473	90.44	90.4395	90.417	90.4175	90.4768	90.4023	90.6104	90.6553	90.1116	90.6517	90.815	90.7978	90.1046	90.4478	90.5828
Burkholderia_anthina_Bp8997	94.3523	98.8026	98.8103	94.2461	98.8003	98.7957	98.7985	94.4682	94.3975	94.3588	90.7396	90.528	90.1956	90.4931	98.4521	98.4622	90.4269	90.4333	90.5296	90.1718	90.2185	90.199	90.24	90.5734	90.4745	90.2403	90.4355	90.226	90.4544	100	98.8448	90.5997	90.6033	98.842	98.8547	98.7678	98.8401	98.8455	98.5495	98.7589	94.3163	94.3023	93.8297	94.2961	94.4198	94.3862	93.8115	93.9892	94.2706
Burkholderia_anthina_Bp9153	94.4183	98.9087	98.8912	94.2866	98.8902	98.8758	98.8815	94.5066	94.4642	94.4379	90.7866	90.5427	90.188	90.4584	98.428	98.4937	90.529	90.4624	90.4271	90.2089	90.1995	90.2181	90.1955	90.5953	90.4569	90.1918	90.3191	90.1452	90.4713	98.8448	100	90.629	90.586	98.9928	99.011	98.9752	99.0087	99.0196	98.4944	98.9602	94.3481	94.341	93.9618	94.3566	94.4638	94.4586	93.8527	94.096	94.309
Burkholderia_anthina_DSM_16086	90.92	90.569	90.5328	90.8008	90.5178	90.5308	90.5578	90.9733	90.9904	91.0318	91.8825	98.7423	95.7769	97.0829	90.5991	90.5674	96.0687	95.6835	95.3888	95.7954	95.8103	95.8117	95.8182	95.1235	95.2898	95.7844	95.3049	95.8382	95.9808	90.5997	90.629	100	99.9873	90.5776	90.5679	90.5827	90.5399	90.5545	90.5766	90.5002	90.8042	90.9274	90.3923	90.8128	90.9478	91.0219	90.3664	90.543	90.8904
Burkholderia_anthina_LMG_20980	90.9323	90.5409	90.5201	90.7579	90.4751	90.4691	90.5013	90.9076	90.9753	90.9823	91.9159	98.7666	95.7594	97.0244	90.6466	90.5497	96.0387	95.6706	95.35	95.7659	95.8037	95.8011	95.7964	95.1736	95.261	95.7814	95.2824	95.8005	95.915	90.6033	90.586	99.9873	100	90.4999	90.5045	90.523	90.5118	90.4979	90.5899	90.4354	90.7608	90.8447	90.3354	90.8176	91.0127	90.9649	90.3812	90.5339	90.8438
Burkholderia_anthina_MSMB0848	94.3591	99.2934	99.2807	94.2952	99.2666	99.2672	99.3235	94.4951	94.415	94.3502	90.6805	90.4948	90.1971	90.4364	98.3692	98.4004	90.467	90.3412	90.3928	90.1544	90.2123	90.2308	90.1311	90.5072	90.3465	90.1124	90.2877	90.1652	90.473	98.842	98.9928	90.5776	90.4999	100	99.9454	99.5991	99.9395	99.9523	98.4482	99.2643	94.2263	94.2438	93.8646	94.2636	94.3578	94.3259	93.7934	93.9818	94.2272
Burkholderia_anthina_MSMB0849	94.3225	99.2895	99.2759	94.2905	99.2485	99.2527	99.3061	94.4851	94.4385	94.3954	90.6936	90.5709	90.2238	90.4656	98.3679	98.4006	90.4629	90.3803	90.391	90.1514	90.1757	90.1974	90.1744	90.5372	90.3492	90.0977	90.315	90.1578	90.44	98.8547	99.011	90.5679	90.5045	99.9454	100	99.6657	99.9333	99.996	98.4507	99.33	94.2264	94.2324	93.8087	94.2275	94.3321	94.3007	93.7538	93.9599	94.2202
Burkholderia_anthina_MSMB1496	94.3325	99.2805	99.28	94.2163	99.2617	99.2628	99.3284	94.4238	94.4065	94.3911	90.7713	90.4908	90.1875	90.4079	98.4303	98.3986	90.4661	90.3867	90.4237	90.1252	90.1381	90.1434	90.1349	90.5258	90.3611	90.101	90.272	90.1371	90.4395	98.7678	98.9752	90.5827	90.523	99.5991	99.6657	100	99.6518	99.656	98.5131	99.3242	94.2655	94.2361	93.8166	94.2452	94.3743	94.3005	93.742	93.9967	94.2631
Burkholderia_anthina_MSMB1497	94.3515	99.2881	99.2774	94.2786	99.2521	99.2513	99.3227	94.4726	94.4254	94.3412	90.784	90.5256	90.2516	90.4172	98.3917	98.3889	90.4942	90.3744	90.3673	90.1169	90.1811	90.1955	90.1864	90.5205	90.3179	90.0835	90.2813	90.1807	90.417	98.8401	99.0087	90.5399	90.5118	99.9395	99.9333	99.6518	100	99.9428	98.5181	99.3029	94.2997	94.2859	93.8684	94.2712	94.3871	94.3847	93.8237	94.0143	94.2829
Burkholderia_anthina_MSMB1506WGS	94.3661	99.2589	99.2425	94.2619	99.2279	99.225	99.287	94.468	94.4149	94.3366	90.7249	90.5035	90.1707	90.4461	98.3756	98.4022	90.4727	90.3967	90.373	90.0703	90.2149	90.2426	90.1625	90.4958	90.3061	90.0676	90.3035	90.1494	90.4175	98.8455	99.0196	90.5545	90.4979	99.9523	99.996	99.656	99.9428	100	98.4632	99.3386	94.2524	94.2473	93.8026	94.2327	94.3325	94.3261	93.8122	93.999	94.2011
Burkholderia_anthina_MSMB649WGS	94.4	98.4665	98.4452	94.3066	98.4554	98.435	98.4665	94.4706	94.4619	94.3792	90.7766	90.6027	90.2242	90.4756	98.1903	98.2071	90.4847	90.3504	90.4701	90.2469	90.2474	90.2483	90.231	90.6299	90.3717	90.2768	90.4124	90.2918	90.4768	98.5495	98.4944	90.5766	90.5899	98.4482	98.4507	98.5131	98.5181	98.4632	100	98.4614	94.2118	94.2367	93.8417	94.2818	94.3441	94.3428	93.7914	94.0103	94.2197
Burkholderia_anthina_XXVI	94.3367	99.1273	99.1052	94.2472	99.095	99.0872	99.1468	94.458	94.3814	94.3266	90.7143	90.4599	90.2042	90.3275	98.4016	98.4021	90.388	90.2764	90.3948	90.1603	90.1454	90.1633	90.1441	90.5135	90.3173	90.1008	90.2883	90.154	90.4023	98.7589	98.9602	90.5002	90.4354	99.2643	99.33	99.3242	99.3029	99.3386	98.4614	100	94.2316	94.3079	93.8546	94.198	94.3427	94.3225	93.7726	94.0134	94.2794
Burkholderia_cenocepacia_335_BMUL	98.8904	94.3019	94.2865	99.002	94.2915	94.266	94.2746	95.0833	98.9304	98.838	90.7142	90.7952	90.3962	90.5925	94.3168	94.3183	90.6468	90.5941	90.6905	90.386	90.3987	90.4056	90.3706	90.7436	90.6088	90.3964	90.6805	90.3392	90.6104	94.3163	94.3481	90.8042	90.7608	94.2263	94.2264	94.2655	94.2997	94.2524	94.2118	94.2316	100	99.8994	99.6847	99.9148	99.9284	99.9216	99.7071	99.793	99.8719
Burkholderia_cenocepacia_33_BMUL	98.9451	94.2591	94.2487	99.0074	94.2345	94.1767	94.239	95.101	98.9543	98.8817	90.7506	90.8904	90.347	90.6322	94.2945	94.2607	90.7071	90.5336	90.7015	90.3461	90.4502	90.4562	90.3728	90.7567	90.711	90.3579	90.6766	90.3514	90.6553	94.3023	94.341	90.9274	90.8447	94.2438	94.2324	94.2361	94.2859	94.2473	94.2367	94.3079	99.8994	100	99.7156	99.9134	99.9512	99.9566	99.6944	99.7878	99.865
Burkholderia_cenocepacia_34_BCEN	98.682	93.7985	93.8134	98.7455	93.7954	93.7278	93.763	94.7212	98.5972	98.4035	90.3386	90.4076	89.7936	90.0846	93.8929	93.8596	90.2003	90.1023	90.2472	89.8647	89.9857	89.9789	89.8973	90.2189	90.2365	89.8759	90.2109	89.8754	90.1116	93.8297	93.9618	90.3923	90.3354	93.8646	93.8087	93.8166	93.8684	93.8026	93.8417	93.8546	99.6847	99.7156	100	99.7319	99.7761	99.726	99.3701	99.5119	99.6323
Burkholderia_cenocepacia_35_BMUL	98.9148	94.2844	94.2709	99.0135	94.2629	94.2263	94.2567	95.1252	98.9548	98.8553	90.8102	90.8506	90.3543	90.5833	94.3335	94.2623	90.7566	90.5837	90.6889	90.3413	90.4186	90.4297	90.4172	90.7492	90.6795	90.3343	90.6757	90.3669	90.6517	94.2961	94.3566	90.8128	90.8176	94.2636	94.2275	94.2452	94.2712	94.2327	94.2818	94.198	99.9148	99.9134	99.7319	100	99.9465	99.9301	99.707	99.799	99.8781
Burkholderia_cenocepacia_415_BMUL	98.9944	94.4287	94.4214	99.0689	94.3867	94.3495	94.3945	95.1788	99.0198	98.9521	90.8954	90.9889	90.5221	90.7149	94.4555	94.4247	90.847	90.6892	90.8286	90.4691	90.5423	90.5579	90.4716	90.881	90.7907	90.4496	90.8307	90.4493	90.815	94.4198	94.4638	90.9478	91.0127	94.3578	94.3321	94.3743	94.3871	94.3325	94.3441	94.3427	99.9284	99.9512	99.7761	99.9465	100	99.9664	99.7779	99.8409	99.8981
Burkholderia_cenocepacia_423_BMUL	98.9665	94.3694	94.3431	99.0767	94.3113	94.2817	94.3535	95.1909	98.9754	98.9084	90.899	91.0111	90.4836	90.7021	94.4416	94.4155	90.8536	90.7126	90.8063	90.443	90.5633	90.5557	90.4721	90.8716	90.8524	90.4497	90.8044	90.4571	90.7978	94.3862	94.4586	91.0219	90.9649	94.3259	94.3007	94.3005	94.3847	94.3261	94.3428	94.3225	99.9216	99.9566	99.726	99.9301	99.9664	100	99.7343	99.8211	99.8964
Burkholderia_cenocepacia_528_BCEN	98.7038	93.7899	93.7951	98.8179	93.8079	93.7013	93.7981	94.7307	98.6567	98.5364	90.2855	90.4635	89.7813	90.0272	93.8467	93.8008	90.1279	90.0276	90.2376	89.7842	89.9112	89.896	89.8246	90.1929	90.1734	89.8262	90.2306	89.7769	90.1046	93.8115	93.8527	90.3664	90.3812	93.7934	93.7538	93.742	93.8237	93.8122	93.7914	93.7726	99.7071	99.6944	99.3701	99.707	99.7779	99.7343	100	99.5908	99.6921
Burkholderia_cenocepacia_530_BMUL	98.7695	94.0115	94.0009	98.9102	93.9639	93.935	93.9799	94.8587	98.7943	98.6783	90.5216	90.5806	90.0826	90.2911	94.0132	93.9879	90.3814	90.3674	90.4481	90.0448	90.2227	90.2038	90.1095	90.3999	90.3937	90.1245	90.399	90.0952	90.4478	93.9892	94.096	90.543	90.5339	93.9818	93.9599	93.9967	94.0143	93.999	94.0103	94.0134	99.793	99.7878	99.5119	99.799	99.8409	99.8211	99.5908	100	99.7586
Burkholderia_cenocepacia_531_BMUL	98.8914	94.2849	94.2845	98.9804	94.2578	94.1822	94.2277	95.0671	98.8918	98.8269	90.7225	90.7912	90.3231	90.5662	94.3016	94.3197	90.6483	90.5711	90.6851	90.3132	90.4049	90.4067	90.3519	90.7182	90.6442	90.309	90.6574	90.328	90.5828	94.2706	94.309	90.8904	90.8438	94.2272	94.2202	94.2631	94.2829	94.2011	94.2197	94.2794	99.8719	99.865	99.6323	99.8781	99.8981	99.8964	99.6921	99.7586	100
Burkholderia_cenocepacia_547_BMUL	98.9729	94.3872	94.3571	99.0675	94.3643	94.2934	94.3411	95.1696	98.9971	98.9278	90.9012	90.9414	90.4372	90.6797	94.3822	94.3526	90.7958	90.6698	90.8033	90.4367	90.459	90.4656	90.4475	90.8465	90.7556	90.4082	90.8136	90.4325	90.7472	94.3671	94.4295	90.938	90.8965	94.3043	94.287	94.319	94.3604	94.2991	94.3259	94.2862	99.9242	99.9444	99.7488	99.9451	99.975	99.9672	99.7561	99.813	99.8873
Burkholderia_cenocepacia_548_BMUL	98.9859	94.4565	94.4174	99.0745	94.391	94.366	94.3614	95.2309	99.027	98.9537	90.9234	91.0257	90.4595	90.7515	94.4232	94.3964	90.8591	90.6784	90.8213	90.4555	90.5224	90.5063	90.5189	90.8515	90.7925	90.4441	90.7867	90.4656	90.7696	94.3919	94.5027	90.9722	90.9462	94.3397	94.3177	94.3776	94.37	94.3192	94.3477	94.3591	99.9275	99.9484	99.7335	99.9464	99.9807	99.9721	99.7469	99.8284	99.8982
Burkholderia_cenocepacia__842	99.0508	94.3318	94.2781	99.0259	94.2895	94.2841	94.2872	95.2421	99.1339	99.1194	90.9308	90.7554	90.352	90.6565	94.3878	94.3482	90.7351	90.6514	90.7446	90.3372	90.3986	90.4012	90.3566	90.78	90.7177	90.3963	90.6171	90.3317	90.7663	94.3322	94.3713	90.9195	90.8662	94.2459	94.3	94.2374	94.3167	94.3102	94.3539	94.2212	98.8408	98.8451	98.6811	98.8517	98.9297	98.9178	98.6602	98.7461	98.8055
Burkholderia_cenocepacia__881_BCEN	98.9428	94.2869	94.2224	99.0168	94.2524	94.2466	94.2186	95.1109	98.9486	98.901	90.8142	90.8983	90.4393	90.6709	94.3367	94.3368	90.7365	90.6163	90.7524	90.4458	90.5122	90.5136	90.4301	90.7775	90.7772	90.3995	90.7404	90.4717	90.6444	94.3371	94.3521	90.9097	90.8525	94.2467	94.2296	94.2763	94.2763	94.2033	94.2298	94.2536	99.9061	99.8933	99.6712	99.9108	99.9332	99.9207	99.6734	99.7546	99.8196
Burkholderia_cenocepacia_891_BCEN	98.9911	94.3173	94.3225	99.0737	94.3264	94.2963	94.3195	95.1575	98.9857	98.9587	90.8938	90.893	90.471	90.7157	94.387	94.414	90.8171	90.6991	90.8335	90.4544	90.5242	90.5442	90.4529	90.8857	90.8338	90.423	90.8404	90.4559	90.7144	94.3587	94.4844	90.9156	90.9072	94.3505	94.3334	94.3021	94.3959	94.3121	94.3427	94.3584	99.9135	99.9045	99.6784	99.9313	99.9563	99.9419	99.7099	99.7951	99.8524
Burkholderia_cenocepacia_895	99.1079	94.1997	94.2131	98.9474	94.2216	94.1948	94.2421	95.2394	99.0601	99.0291	90.8445	90.7318	90.2989	90.652	94.3539	94.2911	90.6428	90.5298	90.6781	90.3063	90.2277	90.2258	90.3402	90.7901	90.5619	90.3318	90.5853	90.3242	90.7105	94.2514	94.3335	90.7752	90.7543	94.2475	94.3285	94.2101	94.279	94.2411	94.2997	94.1746	98.7881	98.801	98.5675	98.8007	98.8544	98.8653	98.5968	98.6889	98.7991
Burkholderia_cenocepacia_AE_MEH_16	99.0575	94.3702	94.3377	98.9315	94.3201	94.3006	94.3261	95.2641	98.9614	98.9721	90.8837	90.8005	90.4639	90.7228	94.3674	94.3266	90.8327	90.7261	90.8611	90.5297	90.5283	90.5206	90.513	90.8449	90.8307	90.5385	90.6838	90.5372	90.7807	94.3505	94.3324	90.9359	90.8788	94.338	94.3338	94.2869	94.3494	94.3644	94.4123	94.3229	98.964	98.9975	98.731	98.9738	99.0216	99.0257	98.7792	98.8667	98.9219
Burkholderia_cenocepacia_C14	95.1695	94.3143	94.3438	95.0905	94.3013	94.3037	94.2776	98.093	95.1616	95.0954	90.7964	90.7485	90.2797	90.5858	94.3022	94.4141	90.6205	90.4924	90.6137	90.2834	90.3121	90.2965	90.3319	90.6793	90.6275	90.3226	90.604	90.2946	90.5989	94.3273	94.4265	90.8937	90.7814	94.3312	94.2996	94.3059	94.3496	94.2844	94.3421	94.3216	94.946	94.9993	94.4533	95.0184	95.071	95.1092	94.5185	94.7426	94.9239
Burkholderia_cenocepacia_CEIB_S5-1	94.4523	94.4783	94.4701	94.4676	94.4863	94.4985	94.4714	94.7941	94.464	94.4991	90.9385	90.5552	90.275	90.4865	94.4693	94.4515	90.5488	90.4379	90.5354	90.2729	90.416	90.4135	90.2746	90.6228	90.5027	90.321	90.4422	90.2959	90.558	94.5448	94.5398	90.6523	90.5903	94.5269	94.481	94.4403	94.484	94.4681	94.5973	94.4889	94.413	94.5004	93.9904	94.4403	94.5611	94.557	94.0782	94.2181	94.4275
Burkholderia_cenocepacia_CEIB_S5-2	94.4618	94.4737	94.4452	94.3991	94.4821	94.4721	94.4589	94.7585	94.5203	94.5444	90.9037	90.5787	90.2255	90.4553	94.4796	94.5125	90.5228	90.3898	90.4776	90.2682	90.3992	90.373	90.3112	90.6308	90.4861	90.2946	90.3784	90.2911	90.5342	94.5262	94.5237	90.6393	90.5918	94.4725	94.4501	94.4478	94.5022	94.4632	94.5831	94.4253	94.3726	94.4411	94.0017	94.4157	94.5168	94.5307	94.1139	94.2068	94.3614
Burkholderia_cenocepacia_FDAARGOS_82	95.3033	94.497	94.48	95.1705	94.4639	94.4569	94.5081	98.0915	95.2766	95.2151	90.8806	90.7573	90.3114	90.6242	94.5653	94.5475	90.7771	90.6571	90.6121	90.3174	90.3769	90.383	90.3286	90.6748	90.5514	90.369	90.5454	90.3359	90.6444	94.5152	94.4962	90.7728	90.7819	94.468	94.4802	94.4297	94.4882	94.4362	94.5216	94.4742	95.0999	95.1337	94.774	95.1419	95.2375	95.2205	94.7934	94.9086	95.0719
Burkholderia_cenocepacia_FL-6-2-30-S1-D2	99.1358	94.3698	94.3335	99.0295	94.3256	94.2986	94.3639	95.3003	99.0929	99.0535	90.9131	90.8301	90.4728	90.7275	94.3707	94.3652	90.8103	90.7544	90.8389	90.5084	90.4786	90.4903	90.5052	90.9129	90.7936	90.538	90.7736	90.4771	90.8117	94.4557	94.4898	90.9028	90.9119	94.3661	94.3985	94.3072	94.3983	94.385	94.5207	94.314	98.9938	99.0135	98.7503	99.003	99.0491	99.0545	98.7799	98.8835	98.9551
Burkholderia_cenocepacia_GA_AUH_16	99.0255	94.3581	94.3021	98.8966	94.3437	94.3151	94.3698	95.2438	98.9478	98.9516	90.8511	90.9176	90.4843	90.721	94.3677	94.3461	90.8137	90.6714	90.8808	90.5658	90.526	90.5295	90.5119	90.8501	90.798	90.5306	90.7421	90.5029	90.8153	94.3813	94.3607	90.9202	90.9062	94.3503	94.351	94.3025	94.3767	94.3729	94.3829	94.3567	98.9334	98.9912	98.7171	98.932	98.9923	98.9961	98.7509	98.8193	98.9186
Burkholderia_cenocepacia_J2315	98.9062	94.2283	94.1845	98.9006	94.1914	94.1878	94.2292	95.1892	98.8876	98.9491	90.9104	90.8649	90.3909	90.7546	94.2795	94.2436	90.8434	90.6723	90.7519	90.3973	90.2766	90.2776	90.3782	90.8799	90.6919	90.3677	90.7081	90.3726	90.7883	94.2629	94.3451	90.8962	90.9021	94.1677	94.239	94.1422	94.2163	94.2531	94.249	94.1279	98.8277	98.8699	98.5795	98.8295	98.938	98.9261	98.6499	98.7151	98.8201
Burkholderia_cenocepacia_K56-2	98.954	94.3013	94.2785	98.9184	94.2586	94.2141	94.2667	95.2149	98.8583	98.9209	91.0323	90.839	90.4566	90.6808	94.3035	94.2827	90.8633	90.7082	90.7967	90.4385	90.3497	90.3561	90.4424	90.8351	90.735	90.4388	90.7848	90.4618	90.7404	94.3601	94.37	90.9081	90.9166	94.2436	94.2618	94.1794	94.2818	94.2575	94.335	94.1554	98.9176	98.9583	98.6518	98.9189	99.0082	98.9911	98.6957	98.7468	98.9052
Burkholderia_cenocepacia_MSMB364WGS	99.1523	94.3917	94.3703	99.1686	94.3533	94.3012	94.3462	95.261	99.1035	99.0803	90.9272	90.9086	90.5331	90.7578	94.3871	94.4211	90.8126	90.7588	90.7951	90.5583	90.5062	90.4864	90.5604	90.8868	90.7842	90.5577	90.7802	90.5428	90.8376	94.4074	94.4671	91.0197	90.99	94.3736	94.3569	94.3646	94.3976	94.3517	94.4189	94.3617	99.0854	99.0958	98.8445	99.0911	99.1506	99.1359	98.8986	98.9349	99.0429
Burkholderia_cenocepacia_MSMB383WGS	99.1438	94.3405	94.3341	99.0313	94.3264	94.3297	94.3517	95.2874	99.0877	99.077	90.874	90.8257	90.5466	90.7695	94.3999	94.4233	90.8911	90.7644	90.8633	90.536	90.5146	90.517	90.5576	90.9275	90.8121	90.5812	90.7656	90.5299	90.7983	94.4659	94.4838	90.9822	90.9466	94.4257	94.4289	94.3535	94.4474	94.4463	94.4636	94.4391	99.0207	99.0486	98.7813	99.0301	99.0792	99.0654	98.8079	98.8696	98.9958
Burkholderia_cenocepacia_MSMB384WGS	99.1248	94.3695	94.3199	99.0414	94.3399	94.3368	94.345	95.263	99.0857	99.1037	90.9078	90.8817	90.514	90.7896	94.433	94.4238	90.8416	90.729	90.8207	90.5368	90.4926	90.4938	90.5475	90.9215	90.7773	90.54	90.7608	90.495	90.88	94.4515	94.4828	90.9608	90.9581	94.4269	94.4336	94.3852	94.4194	94.4017	94.4415	94.4004	98.9846	99.047	98.7423	99.0061	99.052	99.0246	98.8213	98.8706	99.0059
Burkholderia_cenocepacia_ST32	99.1692	94.217	94.2038	98.7745	94.2157	94.1751	94.1972	95.2286	98.9343	98.9548	90.8103	90.754	90.3382	90.694	94.3296	94.2903	90.7235	90.5848	90.6693	90.3254	90.2668	90.269	90.3409	90.7555	90.6709	90.3331	90.7931	90.3151	90.6968	94.2866	94.2711	90.8638	90.8066	94.229	94.2824	94.1997	94.2566	94.263	94.3059	94.1841	98.729	98.766	98.4866	98.7333	98.7882	98.7599	98.4541	98.5419	98.6758
Burkholderia_cenocepacia_VC1255	99.1815	94.2469	94.2394	98.8521	94.2158	94.1906	94.2012	95.2252	99.0599	99.039	90.9043	90.8612	90.4069	90.7387	94.3675	94.3174	90.7477	90.6306	90.7134	90.3373	90.2864	90.2935	90.3733	90.8014	90.6904	90.3696	90.8095	90.3628	90.8083	94.3528	94.3233	90.949	90.8391	94.2472	94.2546	94.212	94.2882	94.2616	94.2879	94.2096	98.7263	98.7629	98.5357	98.7713	98.8004	98.7779	98.5225	98.5549	98.7517
Burkholderia_cenocepacia_VC3917	99.1366	94.4047	94.3776	98.7796	94.3748	94.3037	94.3501	95.2979	98.8991	98.9126	91.1581	91.0041	90.6052	90.8848	94.445	94.4035	90.8851	90.8995	90.9953	90.5523	90.5228	90.5137	90.6027	91.0536	90.9386	90.6203	91.0592	90.5686	90.8788	94.3642	94.3614	91.1775	91.1013	94.3273	94.3851	94.3149	94.4252	94.3997	94.4304	94.2988	98.5967	98.6304	98.2048	98.6028	98.6581	98.6441	98.159	98.3796	98.6167
Burkholderia_cenocepacia_VC4558	98.9746	94.2924	94.2848	99.0112	94.2586	94.1952	94.2697	95.2332	99.018	99.0091	90.8921	90.8746	90.4066	90.732	94.3529	94.3127	90.7301	90.7481	90.7659	90.6018	90.4295	90.4419	90.4985	90.818	90.77	90.4463	90.7756	90.4375	90.8546	94.3357	94.3848	90.9345	90.9444	94.2952	94.3066	94.2091	94.2537	94.2989	94.3617	94.1439	99.0473	99.0664	98.8097	99.066	99.0964	99.0898	98.8368	98.9227	99.0358
Burkholderia_cenocepacia_VC5486	99.1856	94.2719	94.2614	98.8373	94.236	94.2239	94.2253	95.1549	99.03	99.0287	90.9265	90.8377	90.4292	90.7328	94.3632	94.2986	90.7387	90.7113	90.7979	90.3781	90.3646	90.3726	90.3585	90.8051	90.7311	90.4567	90.8543	90.3527	90.8292	94.3419	94.3266	90.9464	90.9114	94.2696	94.3132	94.2585	94.3067	94.2811	94.2765	94.2483	98.6869	98.6781	98.3585	98.7122	98.7586	98.7444	98.3923	98.4903	98.6514
Burkholderia_cenocepacia_VC7604	98.9187	94.4062	94.4242	98.8743	94.4006	94.2969	94.3689	95.2959	98.8994	98.9194	91.2012	91.0346	90.6579	90.9634	94.4666	94.4357	90.981	90.9015	91.0523	90.8442	90.6659	90.6747	90.6999	91.0669	91.0156	90.7053	90.9905	90.692	90.9259	94.4043	94.4685	91.1865	91.1664	94.345	94.3833	94.3117	94.351	94.3842	94.4633	94.2749	98.8976	98.9728	98.4735	98.9414	99.0439	99.0128	98.5113	98.7113	98.9339
Burkholderia_cepacia_2011Ycf793I	91.9575	91.6306	91.5943	91.929	91.5993	91.6118	91.6066	91.9747	92.0622	92.1307	90.534	90.5975	90.0736	90.4936	91.7478	91.6686	90.5626	90.3981	90.4852	90.153	90.168	90.1694	90.1616	90.6879	90.4861	90.1249	90.4644	90.1166	90.4922	91.6582	91.6946	90.661	90.6506	91.6053	91.6414	91.6405	91.6808	91.6147	91.6451	91.6519	91.8936	91.9157	91.5028	91.925	92.0546	92.0292	91.5106	91.7109	91.9389
Burkholderia_cepacia_2017Y70952565VI	91.9603	91.6008	91.6083	91.9344	91.641	91.6084	91.6348	92.0785	92.0845	92.1413	90.58	90.5753	90.0153	90.4869	91.7119	91.6709	90.5066	90.3414	90.4771	90.1346	90.1214	90.1214	90.129	90.6539	90.4089	90.1053	90.3918	90.0968	90.5069	91.6862	91.6471	90.6413	90.6228	91.5844	91.6494	91.6184	91.6601	91.63	91.6181	91.6262	91.8505	91.8795	91.4745	91.8477	91.9809	91.9425	91.461	91.6774	91.8867
Burkholderia_cepacia_39628	91.9964	91.5985	91.5807	91.9818	91.5925	91.588	91.6155	92.0084	92.1425	92.1775	90.5771	90.5659	90.1269	90.3923	91.6901	91.6139	90.4414	90.3777	90.4429	90.1249	90.1158	90.1203	90.1422	90.601	90.3933	90.1318	90.3255	90.1293	90.4756	91.6562	91.6293	90.6124	90.6262	91.6152	91.6257	91.6369	91.6143	91.5951	91.6626	91.6058	91.8989	91.9496	91.5396	91.9062	92.0486	92.0174	91.5504	91.7546	91.9604
Burkholderia_cepacia_ATCC_25416	92.0581	91.4824	91.4958	92.0148	91.5403	91.4704	91.6027	92.0043	92.1307	92.2197	90.5875	90.5722	90.1818	90.5238	91.6476	91.6166	90.5582	90.5003	90.6219	90.1519	90.1328	90.1427	90.1962	90.6487	90.4849	90.1575	90.5275	90.1807	90.5323	91.5771	91.6279	90.6266	90.6123	91.4858	91.5058	91.4315	91.5406	91.4762	91.6258	91.5089	91.9261	91.9265	91.5866	91.9303	92.0495	92.0815	91.5533	91.7035	91.9703
Burkholderia_cepacia_AU41368	92.1391	91.6667	91.6872	92.0978	91.674	91.6523	91.6734	92.0079	92.22	92.2708	90.6044	90.6478	90.2156	90.5139	91.7161	91.7479	90.5849	90.4788	90.5983	90.2397	90.2512	90.2281	90.2112	90.7094	90.5041	90.2424	90.4947	90.2077	90.5885	91.7473	91.7109	90.7222	90.7404	91.6431	91.679	91.6903	91.7318	91.6525	91.7163	91.6685	91.9714	92.0203	91.6712	91.9861	92.139	92.1126	91.593	91.8055	92.0721
Burkholderia_cepacia_BC16	92.034	91.6134	91.5941	92.0197	91.6136	91.593	91.6119	91.931	92.1037	92.1548	90.5872	90.635	90.1925	90.4713	91.6662	91.6194	90.5172	90.4846	90.4714	90.2484	90.1684	90.1702	90.2412	90.6291	90.4022	90.1926	90.3435	90.2022	90.6115	91.6188	91.6262	90.6517	90.6077	91.5657	91.5179	91.5469	91.6107	91.5004	91.6171	91.5797	91.8864	91.92	91.598	91.9739	92.0666	92.0583	91.5643	91.7549	91.9385
Burkholderia_cepacia_BRDJ	92.0759	91.6753	91.6813	92.0768	91.6912	91.7026	91.657	92.0447	92.1637	92.2336	90.5089	90.6481	90.1422	90.554	91.8074	91.6877	90.5504	90.5353	90.5367	90.2383	90.1763	90.206	90.2089	90.7506	90.4644	90.2055	90.4292	90.1977	90.5885	91.68	91.7148	90.7112	90.7157	91.6585	91.6716	91.6941	91.7373	91.6783	91.6763	91.6519	91.9408	91.9378	91.5726	91.9374	92.0703	92.0655	91.5838	91.76	91.9776
Burkholderia_cepacia_CMCCB23005	92.036	91.6009	91.6103	92.0532	91.6101	91.6176	91.6313	92.0135	92.1521	92.2929	90.6079	90.7169	90.1858	90.4591	91.7097	91.6816	90.6243	90.4916	90.4894	90.1895	90.1604	90.1574	90.2219	90.678	90.4412	90.1492	90.3772	90.1861	90.5622	91.7177	91.6912	90.6571	90.6758	91.5926	91.6344	91.5691	91.6478	91.6395	91.7112	91.599	91.9832	91.9689	91.6308	91.9601	92.0829	92.0784	91.5607	91.7867	92.0003
Burkholderia_cepacia_GG4	91.2734	91.0557	91.0851	91.254	91.0296	91.0477	91.0618	91.2377	91.454	91.448	92.7879	92.5647	92.1429	92.3726	91.0522	91.0338	92.4094	92.4468	92.5407	92.1171	92.1904	92.1924	92.1474	92.4194	92.5259	92.1652	92.4607	92.1599	92.2701	91.0863	91.0257	92.5207	92.5295	90.9512	90.9544	91.0518	91.0021	91.0023	91.0111	91.035	91.2388	91.1985	90.69	91.1983	91.3493	91.3393	90.6066	90.8646	91.097
Burkholderia_cepacia_INT3-BP177	92.3913	91.7788	91.8511	92.2959	91.8024	91.7678	91.8389	92.302	92.466	92.4765	90.7822	90.8009	90.3819	90.7201	91.946	91.9124	90.7209	90.5767	90.7596	90.4298	90.3561	90.3752	90.3685	90.8803	90.6901	90.3809	90.616	90.3407	90.6172	91.8987	91.874	90.7846	90.8356	91.7873	91.7801	91.879	91.8333	91.7715	91.9732	91.8107	92.2561	92.2442	91.7851	92.2663	92.4141	92.3767	91.7317	92.0195	92.2369
Burkholderia_cepacia_MSMB1184WGS	91.3906	91.0516	91.0379	91.3157	91.035	90.9955	90.9846	91.3797	91.3235	91.492	90.2595	90.0082	89.7517	90.0037	91.0638	91.0883	90.0627	90.0472	89.9764	89.7513	89.755	89.7661	89.7717	90.1771	90.0123	89.7931	90.0167	89.7854	90.1511	91.0934	91.127	90.0341	90.0466	91.0003	90.9877	90.9378	90.9972	91.0214	91.1655	90.9226	91.125	91.1484	90.4684	91.1771	91.3044	91.3146	90.4882	90.7432	90.9793
Burkholderia_cepacia_N3009-2YT	92.015	91.611	91.6252	91.9985	91.6363	91.6061	91.6379	92.0376	92.2223	92.367	90.5289	90.6045	90.0688	90.3799	91.7436	91.6599	90.415	90.326	90.4486	90.0808	90.1683	90.1845	90.1282	90.5607	90.3828	90.0711	90.3776	90.0481	90.4909	91.6973	91.6752	90.6074	90.5515	91.6582	91.6894	91.6064	91.6407	91.6014	91.7415	91.6219	91.94	91.938	91.5846	91.9681	92.0716	92.0634	91.5918	91.7588	91.9942
Burkholderia_cepacia_UCB_717	92.1088	91.5891	91.5974	92.0785	91.6019	91.5611	91.6717	92.0627	92.1811	92.284	90.5835	90.6181	90.2027	90.545	91.7453	91.6551	90.5283	90.4974	90.581	90.1785	90.1273	90.1435	90.2498	90.6881	90.4633	90.1371	90.4922	90.1566	90.5136	91.6653	91.669	90.6477	90.6911	91.5909	91.606	91.5885	91.5994	91.5556	91.6346	91.5417	91.9712	91.9866	91.5741	92.0218	92.1009	92.1175	91.61	91.7394	91.9993
Burkholderia_cepacia_ZJ1	92.6434	92.098	92.0772	92.6018	92.081	92.0327	92.0683	92.4294	92.6584	92.819	90.5948	90.7332	90.4376	90.603	92.073	92.0746	90.7065	90.546	90.7783	90.4003	90.3575	90.3532	90.4241	90.7009	90.7369	90.3827	90.6337	90.3732	90.7016	92.1074	92.0936	90.821	90.7941	92.0888	92.1213	92.1106	92.0561	92.0757	92.0603	92.0688	92.445	92.504	92.0846	92.5606	92.6217	92.6141	92.0705	92.3094	92.4885
Burkholderia_pyrrocinia_291	92.4094	92.1467	92.1306	92.2706	92.1003	92.1016	92.1143	92.3184	92.3991	92.4993	91.1069	90.9964	90.599	90.9001	92.1352	92.1544	90.8681	90.7864	90.8738	90.5787	90.6093	90.5941	90.616	91.0304	90.8701	90.5932	90.7927	90.6191	90.9284	92.1199	92.1551	91.0134	90.9747	92.0613	92.1109	92.0608	92.1003	92.1393	92.1516	92.0423	92.292	92.264	91.7997	92.3271	92.4793	92.4899	91.7976	92.0509	92.2551
Burkholderia_pyrrocinia_292	92.8074	92.4798	92.4573	92.6399	92.4255	92.4264	92.4366	92.7189	92.7783	92.7968	91.3255	91.1891	90.8287	91.0608	92.4159	92.5019	91.136	91.0388	91.096	90.8049	90.8186	90.8116	90.8242	91.293	91.1211	90.8158	91.0735	90.8467	91.0426	92.4229	92.4755	91.2143	91.1951	92.3911	92.4657	92.3772	92.4486	92.4703	92.3994	92.3632	92.651	92.7014	92.0552	92.6844	92.8564	92.8615	92.0937	92.4397	92.6095
Burkholderia_pyrrocinia_306	92.4234	92.1242	92.1549	92.24	92.0944	92.0806	92.1324	92.3511	92.4064	92.5066	91.0663	90.9527	90.6309	90.8893	92.1349	92.1539	90.8596	90.8006	90.8966	90.5961	90.6217	90.6066	90.6255	91.037	90.878	90.608	90.7987	90.6416	90.8954	92.124	92.1693	90.9692	90.9617	92.0624	92.1108	92.0409	92.1385	92.1399	92.1204	92.0456	92.2667	92.3041	91.8244	92.3556	92.4965	92.5042	91.8622	92.069	92.2662
Burkholderia_pyrrocinia_5.5B	92.3265	91.776	91.8041	92.207	91.7663	91.7932	91.7948	92.1084	92.3286	92.3502	90.8479	90.8709	90.5301	90.7946	91.8103	91.8636	90.7754	90.6245	90.7267	90.5274	90.4862	90.4625	90.4668	90.9574	90.6333	90.5379	90.6661	90.5494	90.7752	91.873	91.8719	90.9748	90.9675	91.7884	91.7759	91.8398	91.8401	91.802	91.7963	91.7685	92.0929	92.0365	91.593	92.1274	92.2351	92.2545	91.6129	91.7591	92.0672
Burkholderia_pyrrocinia_BCC0171	92.2665	92.1037	92.0342	92.1517	92.0705	92.0677	92.0531	92.299	92.3598	92.4341	91.0592	90.8704	90.5265	90.8218	92.0503	92.1252	90.7717	90.7511	90.7962	90.5497	90.5346	90.5281	90.6206	90.8464	90.6915	90.5598	90.7009	90.6231	90.8607	92.0578	92.1185	90.9998	90.9543	92.0491	92.1044	92.1068	92.094	92.09	92.0686	92.0164	92.1447	92.1893	91.7018	92.2456	92.3141	92.3381	91.6697	91.9306	92.1648
Burkholderia_pyrrocinia_BCC0986	92.5224	92.1308	92.1553	92.3717	92.1297	92.1407	92.1606	92.3883	92.4666	92.568	91.1591	90.9845	90.5724	90.8859	92.1111	92.1633	90.8415	90.8564	90.9013	90.6194	90.6183	90.6283	90.6284	91.0913	90.8531	90.5616	90.8702	90.5934	90.893	92.1559	92.1563	91.0298	91.0175	92.08	92.1328	92.1179	92.1396	92.151	92.1386	92.0659	92.3214	92.3991	91.9252	92.3866	92.5033	92.4673	91.8457	92.1086	92.3412
Burkholderia_pyrrocinia_BCC1346	92.252	91.858	91.8278	92.1601	91.8636	91.8369	91.8495	92.148	92.3026	92.3984	90.9019	90.5829	90.4599	90.6203	91.882	91.9026	90.738	90.7666	90.7788	90.4697	90.4773	90.4723	90.5126	90.8169	90.6922	90.4565	90.6951	90.4876	90.8054	91.9226	91.949	90.8081	90.855	91.8108	91.8862	91.8308	91.9445	91.882	91.9031	91.7592	92.0851	92.0939	91.6384	92.1435	92.2397	92.2594	91.5424	91.8024	92.0764
Burkholderia_pyrrocinia_BCC1364	92.3437	91.9793	91.9798	92.2849	91.9414	91.9957	91.986	92.2755	92.4221	92.4978	91.0716	90.8715	90.5916	90.7858	91.9699	91.983	90.8394	90.7759	90.8484	90.578	90.5932	90.5735	90.6319	90.9136	90.7834	90.5712	90.747	90.5976	90.8696	91.9709	91.9899	90.9173	90.8772	91.9002	91.9851	91.8969	91.9571	91.9316	92.0327	91.8613	92.2824	92.2288	91.6925	92.2778	92.3666	92.3835	91.7105	91.9507	92.2377
Burkholderia_pyrrocinia_CH-67	88.8483	88.7008	88.6949	88.7815	88.7091	88.697	88.6923	88.7687	88.9502	89.0854	88.6658	88.5587	88.2177	88.4202	88.8188	88.829	88.5839	88.4326	88.4966	88.2693	88.2993	88.3011	88.2195	88.7037	88.4472	88.257	88.4507	88.2909	88.6185	88.742	88.6616	88.6741	88.7027	88.6585	88.6802	88.6458	88.6327	88.6634	88.7101	88.676	88.7538	88.7351	88.0532	88.7477	88.8835	88.8963	88.2144	88.309	88.6561
Burkholderia_pyrrocinia_DSM_10685	92.4838	91.991	92.0207	92.4572	92.0185	92.0183	92.0066	92.3169	92.5085	92.6126	91.1238	90.9897	90.7013	90.9427	92.033	92.0057	90.8685	90.8667	90.9262	90.6435	90.6615	90.6438	90.6745	91.0346	90.8042	90.6262	90.8015	90.6157	90.9422	91.9471	91.9697	91.0567	91.0118	91.9633	91.9925	91.9439	91.9973	91.9665	92.0403	91.9183	92.375	92.4122	91.8941	92.4346	92.4996	92.5013	91.8626	92.143	92.3816
Burkholderia_pyrrocinia_Hargis	92.3111	91.8835	91.9009	92.1239	91.8935	91.8508	91.9011	92.1846	92.3512	92.4511	91.0717	90.9406	90.5458	90.8688	91.9171	91.9624	90.8796	90.7345	90.8049	90.6471	90.594	90.5746	90.6327	91.0271	90.7655	90.6369	90.7231	90.6314	90.9168	91.9132	91.9712	90.9913	90.9533	91.8681	91.8834	91.8707	91.9003	91.8588	91.9444	91.8884	92.2082	92.2122	91.7292	92.2029	92.3896	92.3752	91.7376	91.8921	92.1497
Burkholderia_pyrrocinia_JK-SH007	92.4512	92.1523	92.1513	92.3523	92.1797	92.1433	92.1833	92.3601	92.4473	92.5372	91.18	91.117	90.6557	90.9735	92.1873	92.1638	90.9286	90.8299	90.8975	90.6596	90.647	90.6357	90.6527	91.0465	90.8373	90.6514	90.7892	90.6423	90.9467	92.1226	92.185	91.1528	91.0843	92.1106	92.1912	92.1246	92.1395	92.1862	92.1314	92.0988	92.3413	92.3424	91.9008	92.3905	92.4937	92.5072	91.8873	92.0802	92.3867
Burkholderia_pyrrocinia_LMG_14191	92.5374	91.9745	91.9672	92.4315	92.0372	91.9781	91.9838	92.3683	92.5112	92.6065	91.0753	90.9517	90.6232	90.9697	92.0479	92.0374	90.8354	90.872	90.8797	90.5994	90.5922	90.5899	90.6248	91.0214	90.7809	90.6257	90.8049	90.6007	90.9601	92.0174	91.9978	91.0771	91.0079	91.9771	91.9874	91.9236	92.0277	91.9989	92.0382	92.0044	92.3696	92.4296	91.8428	92.429	92.5421	92.5308	91.8617	92.1363	92.4214
Burkholderia_pyrrocinia_LWK2	92.4406	92.1032	92.1172	92.2939	92.1491	92.1183	92.0965	92.278	92.485	92.5174	91.0338	90.9552	90.5095	90.8715	92.1442	92.1356	90.8852	90.8278	90.9182	90.5548	90.6109	90.6015	90.5787	91.0117	90.8049	90.5433	90.7512	90.6073	90.9153	92.0368	92.0904	90.9925	91.0102	91.9827	92.0424	92.014	92.0176	92.0081	92.0657	92.0048	92.2612	92.2756	91.7489	92.3364	92.431	92.3882	91.7332	92.0212	92.2793
Burkholderia_pyrrocinia_Lyc2	92.4052	92.1	92.0677	92.3899	92.0602	91.9979	92.0709	92.3876	92.4397	92.5307	91.0449	90.8884	90.5934	90.8117	92.1063	92.1158	90.8141	90.7226	90.8621	90.5431	90.5995	90.6097	90.625	91.032	90.7792	90.5435	90.7332	90.6185	90.8522	92.0954	92.1277	91.0662	91.0192	91.9657	92.0583	91.9961	92.0327	92.0646	92.087	91.975	92.2725	92.3299	91.8824	92.3511	92.5029	92.4986	91.8465	92.1353	92.301
Burkholderia_pyrrocinia_mHSR5	92.3239	91.8034	91.8039	92.2139	91.7822	91.7768	91.7525	92.0891	92.3207	92.4079	90.9178	91.0155	90.5598	90.8269	91.8158	91.8129	90.9197	90.9496	90.8631	90.6127	90.5363	90.5396	90.6011	91.1412	90.8975	90.6385	90.7991	90.6481	90.9099	91.8397	91.9235	90.9764	91.0044	91.7053	91.7685	91.7117	91.7898	91.7782	91.7866	91.7019	92.1859	92.1658	91.6945	92.1965	92.3424	92.3407	91.7365	91.9246	92.1694
Burkholderia_pyrrocinia_MSMB1755	88.8739	88.5638	88.5794	88.8582	88.636	88.5571	88.6042	88.8	88.9438	88.9898	88.6295	88.4587	88.2278	88.4313	88.7548	88.8194	88.4366	88.4392	88.45	88.2412	88.2271	88.2315	88.2274	88.6366	88.3563	88.1836	88.3833	88.2258	88.5671	88.6155	88.6905	88.6204	88.6537	88.5952	88.5805	88.6354	88.6327	88.6167	88.6777	88.5915	88.7623	88.7463	88.1773	88.8231	88.9581	88.9842	88.1617	88.469	88.7531
Burkholderia_pyrrocinia_NFIX32	92.2909	92.0658	92.0566	92.269	92.0585	92.0333	92.0836	92.2589	92.2743	92.3832	91.0514	90.9221	90.5609	90.7748	92.0266	92.0516	90.8196	90.7213	90.7221	90.5645	90.5089	90.5107	90.5872	90.885	90.7376	90.6197	90.7032	90.6207	90.8001	92.0819	92.0662	90.9444	90.92	92.036	92.048	92.0237	92.0624	92.0255	92.0345	91.9827	92.1068	92.2056	91.6623	92.1957	92.3195	92.311	91.6925	91.8996	92.1155
Burkholderia_pyrrocinia_XXB-24	92.3047	91.9967	91.9605	92.2363	91.9536	91.9456	91.9369	92.2904	92.3585	92.4551	91.0535	90.8834	90.5152	90.8126	92.0019	92.0422	90.6543	90.7985	90.8429	90.4932	90.5234	90.5253	90.5479	90.956	90.8511	90.5221	90.6801	90.545	90.7727	91.9781	92.0389	91.0567	90.9995	91.9505	92.0244	91.9792	92.0252	92.0227	92.0743	91.946	92.1989	92.2175	91.766	92.3002	92.3832	92.3883	91.749	91.9075	92.2279
Burkholderia_stabilis_143_2	92.1117	91.3902	91.384	91.9464	91.4971	91.4158	91.3917	91.8733	92.0254	92.1878	90.5996	90.6973	90.3	90.7076	91.5659	91.5661	90.5959	90.6659	90.6792	90.3785	90.3886	90.3675	90.3582	90.7563	90.6128	90.3932	90.6186	90.3292	90.6946	91.5417	91.5279	90.8136	90.8201	91.4789	91.4485	91.4893	91.4507	91.4547	91.4762	91.5082	91.9741	91.9393	91.6288	91.9808	92.0842	92.0918	91.5339	91.7633	91.9767
Burkholderia_stabilis_57_3	92.2422	91.6502	91.5924	92.3357	91.6518	91.6383	91.6497	92.0436	92.1525	92.2524	90.6945	91.0225	90.5317	90.7922	91.6529	91.6521	90.8531	90.76	90.9119	90.5409	90.4776	90.4736	90.4564	90.9099	90.816	90.5076	90.8247	90.4864	90.7973	91.6937	91.6643	90.8531	90.8727	91.6571	91.6253	91.6318	91.6316	91.6157	91.6313	91.6929	92.3291	92.3324	91.8676	92.3311	92.3898	92.3828	91.9085	92.062	92.2923
Burkholderia_stabilis_57_4	92.2408	91.6792	91.6512	92.3299	91.7034	91.6748	91.663	92.0968	92.1739	92.2979	90.6916	90.9913	90.5395	90.806	91.641	91.6808	90.8563	90.7696	90.9291	90.5657	90.504	90.4913	90.5027	90.8718	90.847	90.5102	90.8533	90.5129	90.7888	91.7075	91.6855	90.8562	90.8605	91.6776	91.6802	91.6761	91.632	91.6628	91.7206	91.7005	92.3446	92.3371	91.8642	92.361	92.4294	92.4321	91.9343	92.0994	92.3047
Burkholderia_stabilis_ATCC_BAA-67	92.21	91.72	91.6886	92.0755	91.7139	91.6534	91.6796	91.989	92.1728	92.2229	90.7784	90.8413	90.4633	90.6903	91.7001	91.6605	90.7432	90.7281	90.7955	90.4218	90.413	90.4143	90.4548	90.943	90.7481	90.4789	90.7365	90.4149	90.8181	91.7069	91.6614	90.8594	90.8376	91.5783	91.6024	91.6058	91.6539	91.6538	91.6751	91.6312	92.0341	92.1121	91.6221	92.0836	92.1571	92.1801	91.6938	91.8594	92.0713
Burkholderia_stabilis_BCC0186	92.5021	92.0569	92.0354	92.7209	91.9991	91.995	92.05	92.3172	92.4876	92.5627	91.1113	91.3095	90.8002	91.0085	92.0856	91.9927	91.0843	91.0274	91.1414	90.7586	90.7325	90.7099	90.7628	91.2307	91.1024	90.7763	91.0348	90.7245	90.9364	92.0792	92.0195	91.1232	91.1359	92.0191	91.9798	92.0031	92.0335	91.9831	92.0146	91.9666	92.5211	92.6003	92.1213	92.5892	92.7197	92.6405	92.1387	92.3587	92.5089
Burkholderia_stabilis_BCC0237	92.2186	91.5766	91.5097	92.1576	91.5424	91.5328	91.5835	91.9867	92.1805	92.2192	90.751	90.8196	90.4678	90.7307	91.6036	91.5595	90.806	90.7271	90.7831	90.5459	90.4609	90.4521	90.5142	90.9077	90.6832	90.4604	90.7669	90.4787	90.7806	91.6581	91.6866	90.8197	90.8353	91.5345	91.5489	91.4797	91.5564	91.5662	91.6034	91.5206	91.9551	92.031	91.5042	92.0919	92.1613	92.1333	91.6409	91.7862	91.9633
Burkholderia_stabilis_BCC0285	92.228	91.6323	91.5956	92.1044	91.6491	91.6098	91.6167	91.9583	92.1546	92.2415	90.6936	90.9707	90.5092	90.8493	91.6992	91.6126	90.7952	90.7464	90.8136	90.595	90.4805	90.4655	90.4833	90.94	90.7412	90.5079	90.768	90.4837	90.8273	91.6792	91.6711	90.8533	90.8462	91.5976	91.5933	91.6277	91.6527	91.6081	91.709	91.653	91.9853	92.0963	91.6266	92.1	92.2028	92.1721	91.6095	91.8139	92.0434
Burkholderia_stabilis_BCC1308	92.2784	91.6756	91.6458	92.1658	91.6887	91.6724	91.7033	91.9961	92.3013	92.3684	90.8078	91.0141	90.5198	90.7711	91.7749	91.6807	90.8518	90.7577	90.8501	90.5093	90.4953	90.4565	90.5059	91.0805	90.776	90.5127	90.8004	90.5113	90.8155	91.7219	91.6524	90.9474	90.9273	91.6723	91.6814	91.68	91.6722	91.698	91.7367	91.6898	92.2298	92.1867	91.7186	92.2261	92.3202	92.3224	91.741	91.9573	92.1815
Burkholderia_stabilis_BStabCH16	92.2547	91.6847	91.6532	92.0968	91.7076	91.6329	91.629	92.0161	92.1712	92.2684	90.7971	90.8771	90.5566	90.7982	91.7376	91.6705	90.8987	90.7899	90.8511	90.816	90.5103	90.5065	90.5439	90.8496	90.7523	90.5539	90.7754	90.5473	90.8423	91.677	91.7152	90.8865	90.8853	91.6333	91.6216	91.6738	91.6313	91.6311	91.702	91.6536	92.092	92.1028	91.6663	92.1636	92.2177	92.2003	91.7073	91.9251	92.112
Burkholderia_stabilis_EB159	92.3062	91.632	91.5923	92.0269	91.6006	91.6067	91.6336	92.0339	92.1216	92.2465	90.7944	90.6723	90.3826	90.6932	91.7802	91.7531	90.6046	90.6493	90.7291	90.4896	90.4868	90.4806	90.5274	90.917	90.649	90.5169	90.529	90.4926	90.8635	91.6792	91.8245	90.8646	90.8025	91.6825	91.668	91.7	91.7209	91.6608	91.7155	91.5709	92.0655	92.0232	91.5928	92.1049	92.1412	92.1993	91.6704	91.8545	92.0463
Burkholderia_stabilis_FERMP-21014	92.486	92.0842	92.0792	92.4394	92.0869	92.1149	92.1492	92.4372	92.4937	92.6084	91.0297	91.0782	90.7311	90.9681	92.1448	92.1213	91.0107	90.9267	91.0496	90.7423	90.7168	90.7163	90.7493	91.1834	90.9737	90.7275	90.9386	90.7413	91.0209	92.1122	92.1324	91.2185	91.2028	92.1249	92.1584	92.1441	92.1181	92.1187	92.1263	92.1112	92.3514	92.3805	91.85	92.4047	92.4883	92.5304	91.9241	92.1634	92.3949
Burkholderia_stabilis_LA20W	92.5161	92.0142	91.9565	92.3687	91.9879	91.9673	91.9676	92.4136	92.4377	92.5597	91.0135	90.9381	90.6548	90.913	91.9734	91.9907	90.8055	90.8049	90.8603	90.607	90.6493	90.6308	90.6539	91.113	90.8024	90.6771	90.8382	90.6307	90.8865	91.9571	91.939	91.0621	91.0219	91.9194	91.9199	91.8906	92.0251	91.9511	92.0367	91.9113	92.3727	92.3502	91.8713	92.3867	92.4998	92.5056	91.8409	92.0847	92.2984
Burkholderia_stabilis_WEAC-1021825-BCSA-SUB1	92.5086	91.9482	91.9075	92.4455	91.8959	91.9096	91.9691	92.242	92.4853	92.5809	91.0771	91.0936	90.8148	91.0611	91.9437	92.0291	91.0147	91.019	91.1247	90.7733	90.7911	90.7986	90.7926	91.146	91.1113	90.7426	91.0267	90.7882	90.9396	92.0367	92.0114	91.1795	91.207	91.9881	92.0392	91.9579	91.9866	92.0299	92.0283	91.9994	92.3755	92.4147	91.8832	92.4339	92.5504	92.5033	91.9043	92.1322	92.3431
Burkholderia_stabilis_WEAC-1021825-BCSA-SUB2	92.2246	91.6812	91.6468	92.2165	91.6544	91.6546	91.6442	91.9852	92.3089	92.3929	90.8113	90.8774	90.6104	90.8571	91.6656	91.7095	90.7793	90.7943	90.8994	90.5785	90.61	90.6142	90.5727	91.0709	90.832	90.5738	90.7917	90.5995	90.8978	91.7823	91.7462	90.92	90.9535	91.7018	91.7233	91.6508	91.6961	91.7058	91.7105	91.7093	92.0746	92.1742	91.6675	92.2145	92.2739	92.2693	91.6873	91.9389	92.1154
Burkholderia_stabilis_WEAC-1021825-BCSA-SUB3	92.2701	91.6923	91.6465	92.2523	91.6564	91.6136	91.6345	92.0332	92.3153	92.402	90.7741	90.8948	90.6406	90.8985	91.6985	91.7489	90.767	90.8163	90.8815	90.5791	90.6118	90.6153	90.5634	91.0437	90.8628	90.5797	90.8142	90.6248	90.8936	91.799	91.7729	90.9759	90.9783	91.7609	91.7477	91.667	91.7435	91.7444	91.7453	91.7189	92.098	92.1946	91.6324	92.1801	92.2652	92.261	91.6722	91.9181	92.1313
Burkholderia_stabilis_WEAC-1153046-BCSA-SUB1	92.2294	91.7095	91.65	92.2106	91.648	91.6504	91.6591	91.9756	92.2858	92.3199	90.7956	90.8791	90.6012	90.8393	91.6988	91.7341	90.7484	90.7721	90.8581	90.516	90.5786	90.5798	90.5106	91.0269	90.7913	90.5246	90.7678	90.6004	90.8729	91.7861	91.7633	90.937	90.973	91.7277	91.7515	91.6704	91.7298	91.7325	91.7024	91.7185	92.0874	92.1771	91.6377	92.1762	92.2306	92.1772	91.6591	91.8772	92.0995
Burkholderia_stabilis_WEAC-1168894-CETRIMIDE-SUB7	92.2294	91.6779	91.6627	92.1508	91.6248	91.6243	91.6611	91.9531	92.1895	92.2753	90.7372	90.7737	90.4917	90.7547	91.6795	91.7064	90.7056	90.7302	90.7852	90.4448	90.4908	90.4832	90.4779	90.9334	90.7	90.46	90.7704	90.4677	90.8058	91.7174	91.7007	90.8503	90.8158	91.6029	91.657	91.6297	91.6895	91.6545	91.624	91.5965	92.0456	92.0638	91.5924	92.0792	92.1988	92.1589	91.6454	91.7708	92.0479
Burkholderia_stabilis_WEAC-1172027-BCSA-SUB2	92.2154	91.6518	91.6235	92.1616	91.6104	91.5916	91.6265	91.9246	92.1913	92.3145	90.7393	90.7831	90.4553	90.7538	91.6603	91.6767	90.7068	90.7091	90.7928	90.448	90.4536	90.4437	90.4662	90.96	90.6868	90.4717	90.7944	90.4725	90.7977	91.7302	91.6885	90.8425	90.7889	91.5758	91.6385	91.6274	91.6732	91.6686	91.6561	91.5978	92.0494	92.0736	91.5947	92.0698	92.1919	92.1683	91.6401	91.8045	92.0115
Burkholderia_stabilis_WEAC-1172027-SDA-SUB3	92.5045	91.9935	91.954	92.4428	91.9011	91.9394	91.9884	92.2549	92.5184	92.5753	91.0275	91.1106	90.7281	91.0066	92.0408	92.0147	91.0182	91.0314	91.0188	90.7132	90.7075	90.7111	90.7373	91.1192	90.9809	90.7342	91.0857	90.7419	90.8947	92.0503	92.0295	91.1321	91.0959	91.9346	91.9365	91.9807	92.0006	91.9763	91.9533	91.9553	92.3125	92.3441	91.8407	92.3337	92.4289	92.4257	91.7995	92.0514	92.2659
Burkholderia_stabilis_WEAC-946014-BCSA-SUB4	92.223	91.688	91.6498	92.1575	91.6255	91.6343	91.6509	91.9362	92.2458	92.3273	90.7217	90.7991	90.4232	90.751	91.6712	91.7059	90.702	90.7351	90.8021	90.4557	90.4448	90.4378	90.4644	90.9473	90.6862	90.4525	90.8094	90.4751	90.7908	91.7515	91.7104	90.8281	90.8387	91.5952	91.6438	91.6304	91.6704	91.6695	91.6533	91.6075	92.051	92.0912	91.5728	92.0976	92.1774	92.1696	91.6479	91.7881	92.0439
Burkholderia_stabilis_WEAC-973446-BCSA-SUB2	92.2373	91.7021	91.696	92.1985	91.6403	91.664	91.6957	91.9889	92.2221	92.3015	90.8216	90.8193	90.459	90.7483	91.7406	91.7362	90.7884	90.7915	90.8235	90.4557	90.4782	90.46	90.5086	90.9906	90.7665	90.5012	90.8439	90.5019	90.8194	91.7465	91.7266	90.874	90.8261	91.6097	91.675	91.6898	91.7033	91.7184	91.7063	91.6413	92.0491	92.0613	91.5407	92.0817	92.2216	92.1751	91.6543	91.8215	92.0136
Burkholderia_stabilis_WEAC-973447-BCSA-SUB1	92.3025	91.7937	91.7852	92.3003	91.7708	91.7706	91.8247	92.0532	92.2953	92.3891	90.8423	90.8808	90.5667	90.8052	91.787	91.7889	90.8631	90.8061	90.92	90.5495	90.5449	90.5517	90.5654	90.9322	90.8178	90.5521	90.9265	90.5634	90.8375	91.8745	91.8241	90.9357	90.9083	91.7452	91.7582	91.7827	91.809	91.7752	91.772	91.7543	92.1	92.1419	91.651	92.1266	92.2581	92.2562	91.7114	91.8629	92.098
Burkholderia_stabilis_WEAC-973447-TSA-SUB5	92.3122	91.7706	91.7656	92.2481	91.7416	91.7444	91.758	92.0716	92.3271	92.3741	90.8083	90.8626	90.5716	90.812	91.7916	91.8253	90.8061	90.8335	90.8752	90.5725	90.5625	90.5494	90.5716	90.9572	90.8045	90.5693	90.8929	90.5676	90.8397	91.864	91.7841	90.9075	90.8683	91.7365	91.7608	91.7643	91.7745	91.7422	91.7209	91.7309	92.1195	92.1323	91.6395	92.1325	92.2695	92.2687	91.6734	91.8295	92.0786
Burkholderia_stabilis_WEAC-973448-BCSA-SUB1	92.4538	91.9091	91.9734	92.3784	91.8865	91.953	91.9643	92.2365	92.4563	92.5275	90.9565	91.0414	90.6828	90.9478	91.9618	91.9642	90.9846	90.9366	90.9456	90.636	90.6474	90.6563	90.6494	91.1034	90.9585	90.6851	91.0366	90.6828	90.8483	92.0175	91.9469	91.111	91.0468	91.9088	91.9253	91.9443	91.9601	91.9086	91.8704	91.9039	92.2769	92.3064	91.7551	92.2563	92.3913	92.3908	91.7222	92.0137	92.2571
Burkholderia_stabilis_WEAC-973448-TSA-SUB8	92.2339	91.6428	91.6624	92.1396	91.5872	91.606	91.5963	91.936	92.1977	92.2699	90.67	90.7512	90.4454	90.7248	91.6299	91.652	90.7032	90.7168	90.7935	90.4071	90.437	90.4182	90.4601	90.9385	90.7037	90.4392	90.7931	90.4596	90.7974	91.7055	91.702	90.8274	90.7614	91.5778	91.6142	91.5934	91.6379	91.6771	91.6461	91.5859	92.0517	92.0725	91.5816	92.0634	92.1985	92.1516	91.6538	91.8203	92.0058
Burkholderia_stabilis_WEAC-973449-BCSA-SUB1	92.1896	91.6621	91.6298	92.1439	91.5994	91.6136	91.6191	91.9171	92.1843	92.2717	90.7681	90.7533	90.4535	90.707	91.6682	91.6814	90.7078	90.732	90.8105	90.4443	90.4557	90.4464	90.444	90.901	90.6949	90.4459	90.7875	90.446	90.8	91.7165	91.6866	90.8276	90.8077	91.5736	91.6285	91.59	91.6702	91.657	91.6394	91.576	92.0273	92.0546	91.532	92.0685	92.1626	92.1332	91.672	91.7559	92.0147
Burkholderia_stabilis_WEAC-973449-SDA-SUB5	92.3276	91.7523	91.7478	92.2701	91.6964	91.7059	91.7876	91.9892	92.3081	92.4123	90.827	90.887	90.5403	90.8233	91.7561	91.7716	90.8245	90.8187	90.8928	90.5126	90.5358	90.5356	90.5442	90.9445	90.8105	90.5505	90.8986	90.5293	90.8451	91.8418	91.7295	90.9765	90.9378	91.6792	91.7462	91.7423	91.7684	91.7646	91.7092	91.7106	92.1256	92.1671	91.645	92.1373	92.2193	92.2144	91.6928	91.888	92.1171
Burkholderia_vietnamiensis_FL-2-3-10-S3-D0	89.6353	89.6234	89.6539	89.5878	89.6207	89.5915	89.6461	89.6404	89.722	89.6834	90.3901	89.8949	89.5253	89.7835	89.7003	89.7153	89.9017	89.8123	89.8006	89.5204	89.5981	89.5704	89.589	89.8941	89.881	89.5945	89.8202	89.5397	89.8295	89.7208	89.6276	90.0692	90.0373	89.5699	89.5835	89.6162	89.598	89.6102	89.6011	89.5495	89.5014	89.5772	88.927	89.5306	89.7064	89.6972	88.9272	89.218	89.5202
[truncated: 85 more columns]
