# Supplementary material for: Genomic analyses of Burkholderia respiratory isolates indicates two evolutionarily distinct B. anthina clades
Source: Front Microbiol. 2023 Nov 21;14:1274280. doi: 10.3389/fmicb.2023.1274280 (PMC10702961; doi:10.3389/fmicb.2023.1274280)
Supplement: Supplementary file 5 [file Data_Sheet_1.xlsx]

## Sheet: Sheet1
>BCCIQ01A
-------------------MNDHQQPLAAVPAAQGLYDPQNEHDACGVGFVAHIKGKKSHEIIQQGLKILENLDHRGAVGADPLMGDGAGILIQIPDAFYREEMAKQGVNLPPAGEYGVGMIFLPKENASRLACEQELERTVKAEGQVVLGWRDVPVDHAMPISPTVKASEPLIRQIFIGRGKDIMVTDALERKLYVIRKTASHRIQALKLKHGKEYFVPSMSARTVVYKGLLLAGQVGVYYRDLQDERVVSALALVHQRFSTNTFPAWELAHPYRMIAHNGEINTVKGNVNWLNARTGAIASHVLADDLPKLWPLIYPGQSDTASFDNCLELLVMAGYPLVHAVMMMIPEAWEQHTLMDENRRAFYEYHAAMMEPWDGPAAIAFTDGRQIGATLDRNG…
>BCCIQ02A
-------------------MNDHQQPLAAVPAAQGLYDPQNEHDACGVGFVAHIKGKKSHEIIQQGLKILENLDHRGAVGADPLMGDGAGILIQIPDAFYREEMAKQGVTLPPAGEYGVGMIFLPKENASRLACEQELERTVKAEGQVVLGWRDVPVDHTMPISPAVKASEPLIRQIFIGRGKDIMVTDALERKLYVIRKTASHRIQALKLKHGKEYFVPSMSARTVVYKGLLLAGQVGVYYRDLQDERVVSALALVHQRFSTNTFPAWELAHPYRMIAHNGEINTVKGNVNWLNARTGAIASHVLGDDLPKLWPLIYPGQSDTASFDNCLELLVMAGYPLVHAVMMMIPEAWEQHTLMDENRRAFYEYHAAMMEPWDGPAAIAFTDGRQIGATLDRNG…
>BCCIQ03A
-------------------MNDHQQPLAAVPAAQGLYDPQNEHDACGVGFVAHIKGKKSHEIIQQGLKILENLDHRGAVGADPLMGDGAGILIQIPDAFYREEMAKQGVTLPPAGEYGVGMIFLPKENASRLACEQELERTVKAEGQVVLGWRDVPVDHTMPISPAVKASEPLIRQIFIGRGKDIMVTDALERKLYVIRKTASHRIQALKLKHGKEYFVPSMSARTVVYKGLLLAGQVGVYYRDLQDERVVSALALVHQRFSTNTFPAWELAHPYRMIAHNGEINTVKGNVNWLNARTGAIASHVLGDDLPKLWPLIYPGQSDTASFDNCLELLVMAGYPLVHAVMMMIPEAWEQHTLMDENRRAFYEYHAAMMEPWDGPAAIAFTDGRQIGATLDRNG…
>BCCIQ04A
-------------------MNDHQQPLAAVPAAQGLYDPQNEHDACGVGFVAHIKGKKSHEIIQQGLKILENLDHRGAVGADPLMGDGAGILIQIPDAFYREEMAKQGVDLPPAGEYGVGMIFLPKENASRLACEQELERTVKAEGQVVLGWRDVPVDHAMPISPTVKASEPLIRQIFIGRGKDIMVTDALERKLYVIRKTASHRIQALKLKHGKEYFVPSMSARTVVYKGLLLAGQVGVYYRDLQDERVVSALALVHQRFSTNTFPAWELAHPYRMIAHNGEINTVKGNVNWLNARTGAIASHVLADDLPKLWPLIYPGQSDTASFDNCLELLVMAGYPLVHAVMMMIPEAWEQHTLMDENRRAFYEYHAAMMEPWDGPAAIAFTDGRQIGATLDRNG…
>BCCIQ04B
-------------------MNDHQQPLAAVPAAQGLYDPQNEHDACGVGFVAHIKGKKSHEIIQQGLKILENLDHRGAVGADPLMGDGAGILIQIPDAFYREEMAKQGVDLPPAGEYGVGMIFLPKENASRLACEQELERTVKAEGQVVLGWRDVPVDHAMPISPTVKASEPLIRQIFIGRGKDIMVTDALERKLYVIRKTASHRIQALKLKHGKEYFVPSMSARTVVYKGLLLAGQVGVYYRDLQDERVVSALALVHQRFSTNTFPAWELAHPYRMIAHNGEINTVKGNVNWLNARTGAIASHVLADDLPKLWPLIYPGQSDTASFDNCLELLVMAGYPLVHAVMMMIPEAWEQHTLMDENRRAFYEYHAAMMEPWDGPAAIAFTDGRQIGATLDRNG…
>BCCIQ04C
-------------------MNDHQQPLAAVPAAQGLYDPQNEHDACGVGFVAHIKGKKSHEIIQQGLKILENLDHRGAVGADPLMGDGAGILIQIPDAFYREEMAKQGVTLPPAGEYGVGMIFLPKENASRLACEQELERTVKAEGQVVLGWRDVPVDHTMPISPAVKASEPLIRQIFIGRGKDIMVTDALERKLYVIRKTASHRIQALKLKHGKEYFVPSMSARTVVYKGLLLAGQVGVYYRDLQDERVVSALALVHQRFSTNTFPAWELAHPYRMIAHNGEINTVKGNVNWLNARTGAIASHVLGDDLPKLWPLIYPGQSDTASFDNCLELLVMAGYPLVHAVMMMIPEAWEQHTLMDENRRAFYEYHAAMMEPWDGPAAIAFTDGRQIGATLDRNG…
>BCCIQ04D
-------------------MNDHQQPLAAVPAAQGLYDPQNEHDACGVGFVAHIKGKKSHEIIQQGLKILENLDHRGAVGADPLMGDGAGILIQIPDAFYREEMAKQGVTLPPAGEYGVGMIFLPKENASRLACEQELERTVKAEGQVVLGWRDVPVDHTMPISPAVKASEPLIRQIFIGRGKDIMVTDALERKLYVIRKTASHRIQALKLKHGKEYFVPSMSARTVVYKGLLLAGQVGVYYRDLQDERVVSALALVHQRFSTNTFPAWELAHPYRMIAHNGEINTVKGNVNWLNARTGAIASHVLGDDLPKLWPLIYPGQSDTASFDNCLELLVMAGYPLVHAVMMMIPEAWEQHTLMDENRRAFYEYHAAMMEPWDGPAAIAFTDGRQIGATLDRNG…
>BCCIQ05A
-------------------MNDHQQPLAAVPAAQGLYDPQNEHDACGVGFVAHIKGKKSHEIIQQGLKILENLDHRGAVGADPLMGDGAGILIQIPDAFYREEMAKQGVNLPPAGEYGVGMIFLPKENASRLACEQELERTVKAEGQVVLGWRDVPVDHAMPISPTVKASEPLIRQIFIGRGKDIMVTDALERKLYVIRKTASHRIQALKLKHGKEYFVPSMSARTVVYKGLLLAGQVGVYYRDLQDERVVSALALVHQRFSTNTFPAWELAHPYRMIAHNGEINTVKGNVNWLNARTGAIASHVLADDLPKLWPLIYPGQSDTASFDNCLELLVMAGYPLVHAVMMMIPEAWEQHTLMDENRRAFYEYHAAMMEPWDGPAAIAFTDGRQIGATLDRNG…
>BCCIQ06A
-------------------MNDHQEPQRAVPAAQGLYDPQNEHDACGVGFVAHIKGKKSHEIIEQGLKILENLDHRGAVGADPLMGDGAGILIQIPDAFYREEMARQGVTLPPAGEYGVGMIFLPKENASRIACEQELERTVKAEGQVVLGWRDVPVDSSMPISPTVKASEPLIRQIFIGRGKDVIVTDALERKLYVIRKTASHRIQALKLKHGKEYFVPSMSARTIVYKGLLLAGQVGVYYRDLQDARVVSALALVHQRFSTNTFPAWELAHPYRMIAHNGEINTVKGNVNWLNARTGAIASHVLGDDLPKLWPLIYPGQSDTASFDNCLELLVMAGYPLVHAMMMMIPEAWEQHTLMDDNRRAFYEYHAAMMEPWDGPAAIAFTDGRQIGATLDRNG…
>BCCIQ07A
-------------------MNDHQQPLAAVPAAQGLYDPQNEHDACGVGFVAHIKGKKSHEIIQQGLKILENLDHRGAVGADPLMGDGAGILIQIPDAFYREEMAKQGVDLPPAGEYGVGMIFLPKENASRLACEQELERTVKAEGQVVLGWRDVPVDHAMPISPTVKASEPLIRQIFIGRGKDIMVTDALERKLYVIRKTASHRIQALKLKHGKEYFVPSMSARTVVYKGLLLAGQVGVYYRDLQDERVVSALALVHQRFSTNTFPAWELAHPYRMIAHNGEINTVKGNVNWLNARTGAIASHVLADDLPKLWPLIYPGQSDTASFDNCLELLVMAGYPLVHAVMMMIPEAWEQHTLMDENRRAFYEYHAAMMEPWDGPAAIAFTDGRQIGATLDRNG…
>BCCIQ07B
-------------------MNDHQQPLAAVPAAQGLYDPQNEHDACGVGFVAHIKGKKSHEIIQQGLKILENLDHRGAVGADPLMGDGAGILIQIPDAFYREEMAKQGVTLPPAGEYGVGMIFLPKENASRLACEQELERTVKAEGQVVLGWRDVPVDHTMPISPAVKASEPLIRQIFIGRGKDIMVTDALERKLYVIRKTASHRIQALKLKHGKEYFVPSMSARTVVYKGLLLAGQVGVYYRDLQDERVVSALALVHQRFSTNTFPAWELAHPYRMIAHNGEINTVKGNVNWLNARTGAIASHVLGDDLPKLWPLIYPGQSDTASFDNCLELLVMAGYPLVHAVMMMIPEAWEQHTLMDENRRAFYEYHAAMMEPWDGPAAIAFTDGRQIGATLDRNG…
>BCCIQ07C
-------------------MNDHQQPLAAVPAAQGLYDPQNEHDACGVGFVAHIKGKKSHEIIQQGLKILENLDHRGAVGADPLMGDGAGILIQIPDAFYREEMAKQGVDLPPAGEYGVGMIFLPKENASRLACEQELERTVKAEGQVVLGWRDVPVDHAMPISPTVKASEPLIRQIFIGRGKDIMVTDALERKLYVIRKTASHRIQALKLKHGKEYFVPSMSARTVVYKGLLLAGQVGVYYRDLQDERVVSALALVHQRFSTNTFPAWELAHPYRMIAHNGEINTVKGNVNWLNARTGAIASHVLADDLPKLWPLIYPGQSDTASFDNCLELLVMAGYPLVHAVMMMIPEAWEQHTLMDENRRAFYEYHAAMMEPWDGPAAIAFTDGRQIGATLDRNG…
>BCCIQ07D
-------------------MNDHQQPLAAVPAAQGLYDPQNEHDACGVGFVAHIKGKKSHEIIQQGLKILENLDHRGAVGADPLMGDGAGILIQIPDAFYREEMAKQGVDLPPAGEYGVGMIFLPKENASRLACEQELERTVKAEGQVVLGWRDVPVDHAMPISPTVKASEPLIRQIFIGRGKDIMVTDALERKLYVIRKTASHRIQALKLKHGKEYFVPSMSARTVVYKGLLLAGQVGVYYRDLQDERVVSALALVHQRFSTNTFPAWELAHPYRMIAHNGEINTVKGNVNWLNARTGAIASHVLADDLPKLWPLIYPGQSDTASFDNCLELLVMAGYPLVHAVMMMIPEAWEQHTLMDENRRAFYEYHAAMMEPWDGPAAIAFTDGRQIGATLDRNG…
>BCCIQ07E
-------------------MNDHQQPLAAVPAAQGLYDPQNEHDACGVGFVAHIKGKKSHEIIQQGLKILENLDHRGAVGADPLMGDGAGILIQIPDAFYREEMAKQGVDLPPAGEYGVGMIFLPKENASRLACEQELERTVKAEGQVVLGWRDVPVDHAMPISPTVKASEPLIRQIFIGRGKDIMVTDALERKLYVIRKTASHRIQALKLKHGKEYFVPSMSARTIVYKGLLLAGQVGVYYRDLQDPRVVSALALVHQRFSTNTFPAWELAHPYRMIAHNGEINTVKGNVNWLNARTGAIASHVLADDLPKLWPLIYPGQSDTASFDNCLELLVMAGYPLVHAVMMMIPEAWEQHTLMDENRRAFYEYHAAMMEPWDGPAAIAFTDGRQIGATLDRNG…
>BCCIQ08A
-------------------MNDHQQPLAAVPAAQGLYDPQNEHDACGVGFVAHIKGKKSHEIIQQGLKILENLDHRGAVGADPLMGDGAGILIQIPDAFYREEMAKQGVTLPPAGEYGVGMIFLPKENASRLACEQELERTVKAEGQVVLGWRDVPVDHTMPISPAVKASEPLIRQIFIGRGKDIMVTDALERKLYVIRKTASHRIQALKLKHGKEYFVPSMSARTVVYKGLLLAGQVGVYYRDLQDERVVSALALVHQRFSTNTFPAWELAHPYRMIAHNGEINTVKGNVNWLNARTGAIASHVLGDDLPKLWPLIYPGQSDTASFDNCLELLVMAGYPLVHAVMMMIPEAWEQHTLMDENRRAFYEYHAAMMEPWDGPAAIAFTDGRQIGATLDRNG…
>BCCIQ08B
-------------------MNDHQQPLAAVPAAQGLYDPQNEHDACGVGFVAHIKGKKSHEIIQQGLKILENLDHRGAVGADPLMGDGAGILIQIPDAFYREEMAKQGVTLPPAGEYGVGMIFLPKENASRLACEQELERTVKAEGQVVLGWRDVPVDHTMPISPAVKASEPLIRQIFIGRGKDIMVTDALERKLYVIRKTASHRIQALKLKHGKEYFVPSMSARTVVYKGLLLAGQVGVYYRDLQDERVVSALALVHQRFSTNTFPAWELAHPYRMIAHNGEINTVKGNVNWLNARTGAIASHVLGDDLPKLWPLIYPGQSDTASFDNCLELLVMAGYPLVHAVMMMIPEAWEQHTLMDENRRAFYEYHAAMMEPWDGPAAIAFTDGRQIGATLDRNG…
>BCCIQ09A
-------------------MNDHQQPLAAVPAAQGLYDPQNEHDACGVGFVAHIKGKKSHEIIQQGLKILENLDHRGAVGADPLMGDGAGILIQIPDAFYREEMAKQGVNLPPAGEYGVGMIFLPKENASRLACEQELERTVKAEGQVVLGWRDVPVDHAMPISPTVKASEPLIRQIFIGRGKDIMVTDALERKLYVIRKTASHRIQALKLKHGKEYFVPSMSARTVVYKGLLLAGQVGVYYRDLQDERVVSALALVHQRFSTNTFPAWELAHPYRMIAHNGEINTVKGNVNWLNARTGAIASHVLADDLPKLWPLIYPGQSDTASFDNCLELLVMAGYPLVHAVMMMIPEAWEQHTLMDENRRAFYEYHAAMMEPWDGPAAIAFTDGRQIGATLDRNG…
>BCCIQ09B
-------------------MNDHQQPLAAVPAAQGLYDPQNEHDACGVGFVAHIKGKKSHEIIQQGLKILENLDHRGAVGADPLMGDGAGILIQIPDAFYREEMAKQGVNLPPAGEYGVGMIFLPKENASRLACEQELERTVKAEGQVVLGWRDVPVDHAMPISPTVKASEPLIRQIFIGRGKDIMVTDALERKLYVIRKTASHRIQALKLKHGKEYFVPSMSARTVVYKGLLLAGQVGVYYRDLQDERVVSALALVHQRFSTNTFPAWELAHPYRMIAHNGEINTVKGNVNWLNARTGAIASHVLADDLPKLWPLIYPGQSDTASFDNCLELLVMAGYPLVHAVMMMIPEAWEQHTLMDENRRAFYEYHAAMMEPWDGPAAIAFTDGRQIGATLDRNG…
>Burkholderia_ambifaria_FDAARGOS_1027
-------------------MNDHQKPLAAVPAAQGLYDPQNEHDACGVGFVAHIKGKKSHEIIQQGLKILENLDHRGAVGADPLMGDGAGILIQIPDAFYREEMSKQGVTLPPAGEYGVGMIFLPKENASRLACEQELERTVRAEGQVVLGWRDVPVDHAMPISPTVKASEPLIRQIFIGRGKDIMVTDALERKLYVIRKTASHRIQALKLKHGKEYFVPSMSARTVVYKGLLLAGQVGVYYRDLQDARVVSALALVHQRFSTNTFPAWELAHPYRMIAHNGEINTVKGNVNWLNARTGAIASHVLGDDLPKLWPLIYPGQSDTASFDNCLELLVMAGYPLVHAVMMMIPEAWEQHTLMDDNRRAFYEYHAAMMEPWDGPAAIAFTDGRQIGATLDRNG…
>Burkholderia_anthina_1CH1
-------------------MNDHQQPLAAVPAAQGLYDPQNEHDACGVGFVAHIKGKKSHEIIQQGLKILENLDHRGAVGADPLMGDGAGILIQIPDAFYREEMAKQGVNLPPAGEYGVGMIFLPKENASRLACEQELERTVKAEGQVVLGWRDVPVDHAMPISPTVKASEPLIRQIFIGRGKDIMVTDALERKLYVIRKTASHRIQALKLKHGKEYFVPSMSARTVVYKGLLLAGQVGVYYRDLQDSRVVSALALVHQRFSTNTFPAWELAHPYRMIAHNGEINTVKGNVNWLNARTGAIASHVLADDLPKLWPLIYPGQSDTASFDNCLELLVMAGYPLVHAVMMMIPEAWEQHTLMDENRRAFYEYHAAMMEPWDGPAAIAFTDGRQIGATLDRNG…
>Burkholderia_anthina_AU1293
-------------------MNDHQQPLAAVPAAQGLYDPQNEHDACGVGFVAHIKGKKSHEIIQQGLKILENLDHRGAVGADPLMGDGAGILIQIPDAFYREEMSKQGVTLPPAGEYGVGMIFLPKENASRLACEQELERTVRAEGQVVLGWRDVPVDHTMPISPTVKASEPLIRQIFIGRGKDIMVTDALERKLYVIRKTASHRIQALKLKHGKEYFVPSMSARTVVYKGLLLAGQVGVYYRDLQDARVVSALALVHQRFSTNTFPAWELAHPYRMIAHNGEINTVKGNVNWLNARTGAIASHVLADDLPKLWPLIYPGQSDTASFDNCLELLVMAGYPLVHAVMMMIPEAWEQHTLMDENRRAFYEYHAAMMEPWDGPAAIAFTDGRQIGATLDRNG…
>Burkholderia_anthina_AU37523
-------------------MNDHQQPLAAVPAAQGLYDPQNEHDACGVGFVAHIKGKKSHEIIQQGLKILENLDHRGAVGADPLMGDGAGILIQIPDAFYREEMAKQGVNLPPAGEYGVGMIFLPKENASRLACEQELERTVKAEGQVVLGWRDVPVDHAMPISPTVKASEPLIRQIFIGRGKDIMVTDALERKLYVIRKTASHRIQALKLKHGKEYFVPSMSARTVVYKGLLLAGQVGVYYRDLQDSRVVSALALVHQRFSTNTFPAWELAHPYRMIAHNGEINTVKGNVNWLNARTGAIASHVLGDDLPKLWPLIYPGQSDTASFDNCLELLVMAGYPLVHAVMMMIPEAWEQHTLMDENRRAFYEYHAAMMEPWDGPAAIAFTDGRQIGATLDRNG…
>Burkholderia_anthina_AZ-4-2-10-S1-D7
-------------------MNDHQQPLAAVPAAQGLYDPQNEHDACGVGFVAHIKGKKSHEIIQQGLKILENLDHRGAVGADPLMGDGAGILIQIPDAFYREEMAKQGVDLPPAGEYGVGMIFLPKENASRLACEQELERTVKAEGQVVLGWRDVPVDHAMPISPTVKASEPLIRQIFIGRGKDIMVTDALERKLYVIRKTASHRIQALKLKHGKEYFVPSMSARTVVYKGLLLAGQVGVYYRDLQDERVVSALALVHQRFSTNTFPAWELAHPYRMIAHNGEINTVKGNVNWLNARTGAIASHVLADDLPKLWPLIYPGQSDTASFDNCLELLVMAGYPLVHAVMMMIPEAWEQHTLMDENRRAFYEYHAAMMEPWDGPAAIAFTDGRQIGATLDRNG…
>Burkholderia_anthina_AZ-4-2-30-S1-D7
-------------------MNDHQQPLAAVPAAQGLYDPQNEHDACGVGFVAHIKGKKSHEIIQQGLKILENLDHRGAVGADPLMGDGAGILIQIPDAFYREEMAKQGVDLPPAGEYGVGMIFLPKENASRLACEQELERTVKAEGQVVLGWRDVPVDHAMPISPTVKASEPLIRQIFIGRGKDIMVTDALERKLYVIRKTASHRIQALKLKHGKEYFVPSMSARTVVYKGLLLAGQVGVYYRDLQDERVVSALALVHQRFSTNTFPAWELAHPYRMIAHNGEINTVKGNVNWLNARTGAIASHVLADDLPKLWPLIYPGQSDTASFDNCLELLVMAGYPLVHAVMMMIPEAWEQHTLMDENRRAFYEYHAAMMEPWDGPAAIAFTDGRQIGATLDRNG…
>Burkholderia_anthina_BCC0036
-------------------MNDHQQPLAAVPAAQGLYDPQNEHDACGVGFVAHIKGKKSHEIIQQGLKILENLDHRGAVGADPLMGDGAGILIQIPDAFYREEMAKQDVTLPPAGEYGVGMIFLPKENASRLACEQELERTVRAEGQVVLGWRDVPVDHAMPISPTVKASEPLIRQIFIGRGKDIMVTDALERKLYVIRKTASHRIQALKLKHGKEYFVPSMSARTVVYKGLLLAGQVGVYYRDLQDARVVSALALVHQRFSTNTFPAWELAHPYRMIAHNGEINTVKGNVNWLNARTGAIASHVLADDLPKLWPLIYPGQSDTASFDNCLELLVMAGYPLVHAVMMMIPEAWEQHTLMDENRRAFYEYHAAMMEPWDGPAAIAFTDGRQIGATLDRNG…
>Burkholderia_anthina_BCC0403
-------------------MNDHQQPLAAVPAAQGLYDPQNEHDACGVGFVAHIKGKKSHEIIQQGLKILENLDHRGAVGADPLMGDGAGILIQIPDAFYREEMSKQGVTLPPAGEYGVGMIFLPKENASRLACEQELERTVRAEGQVVLGWRDVPVDHAMPISPTVKASEPLIRQIFIGRGKDIMVTDALERKLYVIRKTASHRIQALKLKHGKEYFVPSMSARTIVYKGLLLAGQVGVYYRDLQDARVVSALALVHQRFSTNTFPAWELAHPYRMIAHNGEINTVKGNVNWLNARTGAIASHVLADDLPKLWPLIYPGQSDTASFDNCLELLVMAGYPLVHAVMMMIPEAWEQHTLMDENRRAFYEYHAAMMEPWDGPAAIAFTDGRQIGATLDRNG…
>Burkholderia_anthina_BCC0518
-------------------MNDHQQPLAAVPAAQGLYDPQNEHDACGVGFVAHIKGKKSHEIIQQGLKILENLDHRGAVGADPLMGDGAGILIQIPDAFYREEMSKQDVTLPPAGEYGVGMIFLPKENASRLACEQELERTVRAEGQVVLGWRDVPVDHAMPISPTVKASEPLIRQIFIGRGKDIMVTDALERKLYVIRKTASHRIQALKLKHGKEYFVPSMSARTIVYKGLLLAGQVGVYYRDLQDARVVSALALVHQRFSTNTFPAWELAHPYRMIAHNGEINTVKGNVNWLNARTGAIASHVLADDLPKLWPLIYPGQSDTASFDNCLELLVMAGYPLVHAVMMMIPEAWEQHTLMDENRRAFYEYHAAMMEPWDGPAAIAFTDGRQIGATLDRNG…
>Burkholderia_anthina_BCC0634
-------------------MNDHQQPLAAVPAAQGLYDPQNEHDACGVGFVAHIKGKKSHEIIQQGLKILENLDHRGAVGADPLMGDGAGILIQIPDAFYREEMSKQGVTLPPAGEYGVGMIFLPKENASRLACEQELERTVRAEGQVVLGWRDVPVDHTMPISPTVKASEPLIRQIFIGRGKDIMVTDALERKLYVIRKTASHRIQALKLKHGKEYFVPSMSARTVVYKGLLLAGQVGVYYRDLQDARVVSALALVHQRFSTNTFPAWELAHPYRMIAHNGEINTVKGNVNWLNARTGAIASHVLADDLPKLWPLIYPGQSDTASFDNCLELLVMAGYPLVHAVMMMIPEAWEQHTLMDENRRAFYEYHAAMMEPWDGPAAIAFTDGRQIGATLDRNG…
>Burkholderia_anthina_BCC0635
-------------------MNDHQQPLAAVPAAQGLYDPQNEHDACGVGFVAHIKGKKSHEIIQQGLKILENLDHRGAVGADPLMGDGAGILIQIPDAFYREEMSKQGVTLPPAGEYGVGMIFLPKENASRLACEQELERTVRAEGQVVLGWRDVPVDHTMPISPTVKASEPLIRQIFIGRGKDIMVTDALERKLYVIRKTASHRIQALKLKHGKEYFVPSMSARTVVYKGLLLAGQVGVYYRDLQDARVVSALALVHQRFSTNTFPAWELAHPYRMIAHNGEINTVKGNVNWLNARTGAIASHVLADDLPKLWPLIYPGQSDTASFDNCLELLVMAGYPLVHAVMMMIPEAWEQHTLMDENRRAFYEYHAAMMEPWDGPAAIAFTDGRQIGATLDRNG…
>Burkholderia_anthina_BCC0636
-------------------MNDHQQPLAAVPAAQGLYDPQNEHDACGVGFVAHIKGKKSHEIIQQGLKILENLDHRGAVGADPLMGDGAGILIQIPDAFYREEMSKQGVTLPPAGEYGVGMIFLPKENASRLACEQELERTVRAEGQVVLGWRDVPVDHTMPISPTVKASEPLIRQIFIGRGKDIMVTDALERKLYVIRKTASHRIQALKLKHGKEYFVPSMSARTVVYKGLLLAGQVGVYYRDLQDARVVSALALVHQRFSTNTFPAWELAHPYRMIAHNGEINTVKGNVNWLNARTGAIASHVLADDLPKLWPLIYPGQSDTASFDNCLELLVMAGYPLVHAVMMMIPEAWEQHTLMDENRRAFYEYHAAMMEPWDGPAAIAFTDGRQIGATLDRNG…
>Burkholderia_anthina_BCC0637
-------------------MNDHQQPLAAVPAAQGLYDPQNEHDACGVGFVAHIKGKKSHEIIQQGLKILENLDHRGAVGADPLMGDGAGILIQIPDAFYREEMSKQGVTLPPAGEYGVGMIFLPKENASRLACEQELERTVRAEGQVVLGWRDVPVDHTMPISPTVKASEPLIRQIFIGRGKDIMVTDALERKLYVIRKTASHRIQALKLKHGKEYFVPSMSARTVVYKGLLLAGQVGVYYRDLQDARVVSALALVHQRFSTNTFPAWELAHPYRMIAHNGEINTVKGNVNWLNARTGAIASHVLADDLPKLWPLIYPGQSDTASFDNCLELLVMAGYPLVHAVMMMIPEAWEQHTLMDENRRAFYEYHAAMMEPWDGPAAIAFTDGRQIGATLDRNG…
>Burkholderia_anthina_BCC0638
-------------------MNDHQQPLAAVPAAQGLYDPQNEHDACGVGFVAHIKGKKSHEIIQQGLKILENLDHRGAVGADPLMGDGAGILIQIPDAFYREEMSKQGVTLPPAGEYGVGMIFLPKENASRLACEQELERTVRAEGQVVLGWRDVPVDHAMPISPTVKASEPLIRQIFIGRGKDIMVTDALERKLYVIRKTASHRIQALKLKHGKEYFVPSMSARTVVYKGLLLAGQVGVYYRDLQDPRVVSALALVHQRFSTNTFPAWELAHPYRMIAHNGEINTVKGNVNWLNARTGAIASHVLADDLPKLWPLIYPGQSDTASFDNCLELLVMAGYPLVHAVMMMIPEAWEQHTLMDENRRAFYEYHAAMMEPWDGPAAIAFTDGRQIGATLDRNG…
>Burkholderia_anthina_BCC1349
-------------------MNDHQQPLAAVPAAQGLYDPQNEHDACGVGFVAHIKGKKSHEIIQQGLKILENLDHRGAVGADPLMGDGAGILIQIPDAFYREEMSKQDVTLPPAGEYGVGMIFLPKENASRLACEQELERTVRAEGQVVLGWRDVPVDHAMPISPTVKASEPLIRQIFIGRGKDIMVTDALERKLYVIRKTASHRIQALKLKHGKEYFVPSMSARTIVYKGLLLAGQVGVYYRDLQDARVVSALALVHQRFSTNTFPAWELAHPYRMIAHNGEINTVKGNVNWLNARTGAIASHVLADDLPKLWPLIYPGQSDTASFDNCLELLVMAGYPLVHAVMMMIPEAWEQHTLMDENRRAFYEYHAAMMEPWDGPAAIAFTDGRQIGATLDRNG…
>Burkholderia_anthina_BCC1351
-------------------MNDHQQPLAAVPAAQGLYDPQNEHDACGVGFVAHIKGKKSHEIIQQGLKILENLDHRGAVGADPLMGDGAGILIQIPDAFYREEMSKQGVTLPPAGEYGVGMIFLPKENASRLACEQELERTVRAEGQVVLGWRDVPVDHTMPISPTVKASEPLIRQIFIGRGKDIMVTDALERKLYVIRKTASHRIQALKLKHGKEYFVPSMSARTVVYKGLLLAGQVGVYYRDLQDARVVSALALVHQRFSTNTFPAWELAHPYRMIAHNGEINTVKGNVNWLNARTGAIASHVLADDLPKLWPLIYPGQSDTASFDNCLELLVMAGYPLVHAVMMMIPEAWEQHTLMDENRRAFYEYHAAMMEPWDGPAAIAFTDGRQIGATLDRNG…
>Burkholderia_anthina_BCC1358
-------------------MNDHQQPLAAVPAAQGLYDPQNEHDACGVGFVAHIKGKKSHEIIQQGLKILENLDHRGAVGADPLMGDGAGILIQIPDAFYREEMSKQDVTLPPAGEYGVGMIFLPKENASRLACEQELERTVRAEGQVVLGWRDVPVDHAMPISPTVKASEPLIRQIFIGRGKDIMVTDALERKLYVIRKTASHRIQALKLKHGKEYFVPSMSARTIVYKGLLLAGQVGVYYRDLQDARVVSALALVHQRFSTNTFPAWELAHPYRMIAHNGEINTVKGNVNWLNARTGAIASHVLADDLPKLWPLIYPGQSDTASFDNCLELLVMAGYPLVHAVMMMIPEAWEQHTLMDENRRAFYEYHAAMMEPWDGPAAIAFTDGRQIGATLDRNG…
>Burkholderia_anthina_BCC1363
-------------------MNDHQQPLAAVPAAQGLYDPQNEHDACGVGFVAHIKGKKSHEIIQQGLKILENLDHRGAVGADPLMGDGAGILIQIPDAFYREEMSKQGVTLPPAGEYGVGMIFLPKENASRLACEQELERTVRAEGQVVLGWRDVPVDHTMPISPTVKASEPLIRQIFIGRGKDIMVTDALERKLYVIRKTASHRIQALKLKHGKEYFVPSMSARTVVYKGLLLAGQVGVYYRDLQDARVVSALALVHQRFSTNTFPAWELAHPYRMIAHNGEINTVKGNVNWLNARTGAIASHVLADDLPKLWPLIYPGQSDTASFDNCLELLVMAGYPLVHAVMMMIPEAWEQHTLMDENRRAFYEYHAAMMEPWDGPAAIAFTDGRQIGATLDRNG…
>Burkholderia_anthina_BJQ0011
-------------------MNDHQQPLAAVPAAQGLYDPQNEHDACGVGFVAHIKGKKSHEIIQQGLKILENLDHRGAVGADPLMGDGAGILIQIPDAFYREEMSKQGVTLPPAGEYGVGMIFLPKENASRLACEQELERTVRAEGQVVLGWRDVPVDHTMPISPTVKASEPLIRQIFIGRGKDIMVTDALERKLYVIRKTASHRIQALKLKHGKEYFVPSMSARTVVYKGLLLAGQVGVYYRDLQDARVVSALALVHQRFSTNTFPAWELAHPYRMIAHNGEINTVKGNVNWLNARTGAIASHVLADDLPKLWPLIYPGQSDTASFDNCLELLVMAGYPLVHAVMMMIPEAWEQHTLMDENRRAFYEYHAAMMEPWDGPAAIAFTDGRQIGATLDRNG…
>Burkholderia_anthina_Bp8997
-------------------MNDHQQPLAAVPAAQGLYDPQNEHDACGVGFVAHIKGKKSHEIIQQGLKILENLDHRGAVGADPLMGDGAGILIQIPDAFYREEMAKQGVDLPPAGEYGVGMIFLPKENASRLACEQELERTVKAEGQVVLGWRDVPVDHAMPISPTVKASEPLIRQIFIGRGKDIMVTDALERKLYVIRKTASHRIQALKLKHGKEYFVPSMSARTVVYKGLLLAGQVGVYYRDLQDERVVSALALVHQRFSTNTFPAWELAHPYRMIAHNGEINTVKGNVNWLNARTGAIASHVLADDLPKLWPLIYPGQSDTASFDNCLELLVMAGYPLVHAVMMMIPEAWEQHTLMDENRRAFYEYHAAMMEPWDGPAAIAFTDGRQIGATLDRNG…
>Burkholderia_anthina_Bp9153
-------------------MNDHQQPLAAVPAAQGLYDPQNEHDACGVGFVAHIKGKKSHEIIQQGLKILENLDHRGAVGADPLMGDGAGILIQIPDAFYREEMAKQGVDLPPAGEYGVGMIFLPKENASRLACEQELERTVKAEGQVVLGWRDVPVDHAMPISPTVKASEPLIRQIFIGRGKDIMVTDALERKLYVIRKTASHRIQALKLKHGKEYFVPSMSARTVVYKGLLLAGQVGVYYRDLQDERVVSALALVHQRFSTNTFPAWELAHPYRMIAHNGEINTVKGNVNWLNARTGAIASHVLADDLPKLWPLIYPGQSDTASFDNCLELLVMAGYPLVHAVMMMIPEAWEQHTLMDENRRAFYEYHAAMMEPWDGPAAIAFTDGRQIGATLDRNG…
>Burkholderia_anthina_DSM_16086
-------------------MNDHQQPLAAVPAAQGLYDPQNEHDACGVGFVAHIKGKKSHEIIQQGLKILENLDHRGAVGADPLMGDGAGILIQIPDAFYREEMAKQGVNLPPAGEYGVGMIFLPKENASRLACEQELERTVKAEGQVVLGWRDVPVDHAMPISPTVKASEPLIRQIFIGRGKDIMVTDALERKLYVIRKTASHRIQALKLKHGKEYFVPSMSARTVVYKGLLLAGQVGVYYRDLQDSRVVSALALVHQRFSTNTFPAWELAHPYRMIAHNGEINTVKGNVNWLNARTGAIASHVLADDLPKLWPLIYPGQSDTASFDNCLELLVMAGYPLVHAVMMMIPEAWEQHTLMDENRRAFYEYHAAMMEPWDGPAAIAFTDGRQIGATLDRNG…
>Burkholderia_anthina_LMG_20980
-------------------MNDHQQPLAAVPAAQGLYDPQNEHDACGVGFVAHIKGKKSHEIIQQGLKILENLDHRGAVGADPLMGDGAGILIQIPDAFYREEMAKQGVNLPPAGEYGVGMIFLPKENASRLACEQELERTVKAEGQVVLGWRDVPVDHAMPISPTVKASEPLIRQIFIGRGKDIMVTDALERKLYVIRKTASHRIQALKLKHGKEYFVPSMSARTVVYKGLLLAGQVGVYYRDLQDSRVVSALALVHQRFSTNTFPAWELAHPYRMIAHNGEINTVKGNVNWLNARTGAIASHVLADDLPKLWPLIYPGQSDTASFDNCLELLVMAGYPLVHAVMMMIPEAWEQHTLMDENRRAFYEYHAAMMEPWDGPAAIAFTDGRQIGATLDRNG…
>Burkholderia_anthina_MSMB649WGS
-------------------MNDHQQPLAAVPAAQGLYDPQNEHDACGVGFVAHIKGKKSHEIIQQGLKILENLDHRGAVGADPLMGDGAGILIQIPDAFYREEMAKQGVDLPPAGEYGVGMIFLPKENASRLACEQELERTVKAEGQVVLGWRDVPVDHAMPISPTVKASEPLIRQIFIGRGKDIMVTDALERKLYVIRKTASHRIQALKLKHGKEYFVPSMSARTVVYKGLLLAGQVGVYYRDLQDERVVSALALVHQRFSTNTFPAWELAHPYRMIAHNGEINTVKGNVNWLNARTGAIASHVLADDLPKLWPLIYPGQSDTASFDNCLELLVMAGYPLVHAVMMMIPEAWEQHTLMDENRRAFYEYHAAMMEPWDGPAAIAFTDGRQIGATLDRNG…
>Burkholderia_anthina_MSMB0848
-------------------MNDHQQPLAAVPAAQGLYDPQNEHDACGVGFVAHIKGKKSHEIIQQGLKILENLDHRGAVGADPLMGDGAGILIQIPDAFYREEMAKQGVDLPPAGEYGVGMIFLPKENASRLACEQELERTVKAEGQVVLGWRDVPVDHAMPISPTVKASEPLIRQIFIGRGKDIMVTDALERKLYVIRKTASHRIQALKLKHGKEYFVPSMSARTVVYKGLLLAGQVGVYYRDLQDERVVSALALVHQRFSTNTFPAWELAHPYRMIAHNGEINTVKGNVNWLNARTGAIASHVLADDLPKLWPLIYPGQSDTASFDNCLELLVMAGYPLVHAVMMMIPEAWEQHTLMDENRRAFYEYHAAMMEPWDGPAAIAFTDGRQIGATLDRNG…
>Burkholderia_anthina_MSMB0849
-------------------MNDHQQPLAAVPAAQGLYDPQNEHDACGVGFVAHIKGKKSHEIIQQGLKILENLDHRGAVGADPLMGDGAGILIQIPDAFYREEMAKQGVDLPPAGEYGVGMIFLPKENASRLACEQELERTVKAEGQVVLGWRDVPVDHAMPISPTVKASEPLIRQIFIGRGKDIMVTDALERKLYVIRKTASHRIQALKLKHGKEYFVPSMSARTVVYKGLLLAGQVGVYYRDLQDERVVSALALVHQRFSTNTFPAWELAHPYRMIAHNGEINTVKGNVNWLNARTGAIASHVLADDLPKLWPLIYPGQSDTASFDNCLELLVMAGYPLVHAVMMMIPEAWEQHTLMDENRRAFYEYHAAMMEPWDGPAAIAFTDGRQIGATLDRNG…
>Burkholderia_anthina_MSMB1496
-------------------MNDHQQPLAAVPAAQGLYDPQNEHDACGVGFVAHIKGKKSHEIIQQGLKILENLDHRGAVGADPLMGDGAGILIQIPDAFYREEMAKQGVDLPPAGEYGVGMIFLPKENASRLACEQELERTVKAEGQVVLGWRDVPVDHAMPISPTVKASEPLIRQIFIGRGKDIMVTDALERKLYVIRKTASHRIQALKLKHGKEYFVPSMSARTVVYKGLLLAGQVGVYYRDLQDERVVSALALVHQRFSTNTFPAWELAHPYRMIAHNGEINTVKGNVNWLNARTGAIASHVLADDLPKLWPLIYPGQSDTASFDNCLELLVMAGYPLVHAVMMMIPEAWEQHTLMDENRRAFYEYHAAMMEPWDGPAAIAFTDGRQIGATLDRNG…
>Burkholderia_anthina_MSMB1497
-------------------MNDHQQPLAAVPAAQGLYDPQNEHDACGVGFVAHIKGKKSHEIIQQGLKILENLDHRGAVGADPLMGDGAGILIQIPDAFYREEMAKQGVDLPPAGEYGVGMIFLPKENASRLACEQELERTVKAEGQVVLGWRDVPVDHAMPISPTVKASEPLIRQIFIGRGKDIMVTDALERKLYVIRKTASHRIQALKLKHGKEYFVPSMSARTVVYKGLLLAGQVGVYYRDLQDERVVSALALVHQRFSTNTFPAWELAHPYRMIAHNGEINTVKGNVNWLNARTGAIASHVLADDLPKLWPLIYPGQSDTASFDNCLELLVMAGYPLVHAVMMMIPEAWEQHTLMDENRRAFYEYHAAMMEPWDGPAAIAFTDGRQIGATLDRNG…
>Burkholderia_anthina_MSMB1506WGS
-------------------MNDHQQPLAAVPAAQGLYDPQNEHDACGVGFVAHIKGKKSHEIIQQGLKILENLDHRGAVGADPLMGDGAGILIQIPDAFYREEMAKQGVDLPPAGEYGVGMIFLPKENASRLACEQELERTVKAEGQVVLGWRDVPVDHAMPISPTVKASEPLIRQIFIGRGKDIMVTDALERKLYVIRKTASHRIQALKLKHGKEYFVPSMSARTVVYKGLLLAGQVGVYYRDLQDERVVSALALVHQRFSTNTFPAWELAHPYRMIAHNGEINTVKGNVNWLNARTGAIASHVLADDLPKLWPLIYPGQSDTASFDNCLELLVMAGYPLVHAVMMMIPEAWEQHTLMDENRRAFYEYHAAMMEPWDGPAAIAFTDGRQIGATLDRNG…
>Burkholderia_anthina_XXVI
-------------------MNDHQQPLAAVPAAQGLYDPQNEHDACGVGFVAHIKGKKSHEIIQQGLKILENLDHRGAVGADPLMGDGAGILIQIPDAFYREEMAKQGVDLPPAGEYGVGMIFLPKENASRLACEQELERTVKAEGQVVLGWRDVPVDHAMPISPTVKASEPLIRQIFIGRGKDIMVTDALERKLYVIRKTASHRIQALKLKHGKEYFVPSMSARTVVYKGLLLAGQVGVYYRDLQDERVVSALALVHQRFSTNTFPAWELAHPYRMIAHNGEINTVKGNVNWLNARTGAIASHVLADDLPKLWPLIYPGQSDTASFDNCLELLVMAGYPLVHAVMMMIPEAWEQHTLMDENRRAFYEYHAAMMEPWDGPAAIAFTDGRQIGATLDRNG…
>Burkholderia_cenocepacia__842
-------------------MNDHQQPLAAVPAAQGLYDPQNEHDACGVGFVAHIKGKKSHEIIQQGLKILENLDHRGAVGADPLMGDGAGILIQIPDAFYREEMAKQGVNLPPAGEYGVGMIFLPKENASRLACEQELERTVKAEGQVVLGWRDVPVDHAMPISPTVKASEPLIRQIFIGRGKDIMVTDALERKLYVIRKTASHRIQALKLKHGKEYFVPSMSARTVVYKGLLLAGQVGVYYRDLQDERVVSALALVHQRFSTNTFPAWELAHPYRMIAHNGEINTVKGNVNWLNARTGAIASHVLADDLPKLWPLIYPGQSDTASFDNCLELLVMAGYPLVHAVMMMIPEAWEQHTLMDENRRAFYEYHAAMMEPWDGPAAIAFTDGRQIGATLDRNG…
>Burkholderia_cenocepacia__881_BCEN
-------------------MNDHQQPLAAVPAAQGLYDPQNEHDACGVGFVAHIKGKKSHEIIQQGLKILENLDHRGAVGADPLMGDGAGILIQIPDAFYREEMAKQGVNLPPAGEYGVGMIFLPKENASRLACEQELERTVKAEGQVVLGWRDVPVDHAMPISPTVKASEPLIRQIFIGRGKDIMVTDALERKLYVIRKTASHRIQALKLKHGKEYFVPSMSARTVVYKGLLLAGQVGVYYRDLQDERVVSALALVHQRFSTNTFPAWELAHPYRMIAHNGEINTVKGNVNWLNARTGAIASHVLADDLPKLWPLIYPGQSDTASFDNCLELLVMAGYPLVHAVMMMIPEAWEQHTLMDENRRAFYEYHAAMMEPWDGPAAIAFTDGRQIGATLDRNG…
>Burkholderia_cenocepacia_33_BMUL
-------------------MNDHQQPLAAVPAAQGLYDPQNEHDACGVGFVAHIKGKKSHEIIQQGLKILENLDHRGAVGADPLMGDGAGILIQIPDAFYREEMAKQGVNLPPAGEYGVGMIFLPKENASRLACEQELERTVKAEGQVVLGWRDVPVDHAMPISPTVKASEPLIRQIFIGRGKDIMVTDALERKLYVIRKTASHRIQALKLKHGKEYFVPSMSARTVVYKGLLLAGQVGVYYRDLQDERVVSALALVHQRFSTNTFPAWELAHPYRMIAHNGEINTVKGNVNWLNARTGAIASHVLADDLPKLWPLIYPGQSDTASFDNCLELLVMAGYPLVHAVMMMIPEAWEQHTLMDENRRAFYEYHAAMMEPWDGPAAIAFTDGRQIGATLDRNG…
>Burkholderia_cenocepacia_34_BCEN
---------------------------------------------------------------------------------------------------------------------------------------------------------------------------------------------------------------------------------------------------------------------------------------------------------------------------------------------------------------------------------------------------------------…
>Burkholderia_cenocepacia_35_BMUL
-------------------MNDHQQPLAAVPAAQGLYDPQNEHDACGVGFVAHIKGKKSHEIIQQGLKILENLDHRGAVGADPLMGDGAGILIQIPDAFYREEMAKQGVNLPPAGEYGVGMIFLPKENASRLACEQELERTVKAEGQVVLGWRDVPVDHAMPISPTVKASEPLIRQIFIGRGKDIMVTDALERKLYVIRKTASHRIQALKLKHGKEYFVPSMSARTVVYKGLLLAGQVGVYYRDLQDERVVSALALVHQRFSTNTFPAWELAHPYRMIAHNGEINTVKGNVNWLNARTGAIASHVLADDLPKLWPLIYPGQSDTASFDNCLELLVMAGYPLVHAVMMMIPEAWEQHTLMDENRRAFYEYHAAMMEPWDGPAAIAFTDGRQIGATLDRNG…
>Burkholderia_cenocepacia_335_BMUL
-------------------MNDHQQPLAAVPAAQGLYDPQNEHDACGVGFVAHIKGKKSHEIIQQGLKILENLDHRGAVGADPLMGDGAGILIQIPDAFYREEMAKQGVNLPPAGEYGVGMIFLPKENASRLACEQELERTVKAEGQVVLGWRDVPVDHAMPISPTVKASEPLIRQIFIGRGKDIMVTDALERKLYVIRKTASHRIQALKLKHGKEYFVPSMSARTVVYKGLLLAGQVGVYYRDLQDERVVSALALVHQRFSTNTFPAWELAHPYRMIAHNGEINTVKGNVNWLNARTGAIASHVLADDLPKLWPLIYPGQSDTASFDNCLELLVMAGYPLVHAVMMMIPEAWEQHTLMDENRRAFYEYHAAMMEPWDGPAAIAFTDGRQIGATLDRNG…
>Burkholderia_cenocepacia_415_BMUL
-------------------MNDHQQPLAAVPAAQGLYDPQNEHDACGVGFVAHIKGKKSHEIIQQGLKILENLDHRGAVGADPLMGDGAGILIQIPDAFYREEMAKQGVNLPPAGEYGVGMIFLPKENASRLACEQELERTVKAEGQVVLGWRDVPVDHAMPISPTVKASEPLIRQIFIGRGKDIMVTDALERKLYVIRKTASHRIQALKLKHGKEYFVPSMSARTVVYKGLLLAGQVGVYYRDLQDERVVSALALVHQRFSTNTFPAWELAHPYRMIAHNGEINTVKGNVNWLNARTGAIASHVLADDLPKLWPLIYPGQSDTASFDNCLELLVMAGYPLVHAVMMMIPEAWEQHTLMDENRRAFYEYHAAMMEPWDGPAAIAFTDGRQIGATLDRNG…
>Burkholderia_cenocepacia_423_BMUL
-------------------MNDHQQPLAAVPAAQGLYDPQNEHDACGVGFVAHIKGKKSHEIIQQGLKILENLDHRGAVGADPLMGDGAGILIQIPDAFYREEMAKQGVNLPPAGEYGVGMIFLPKENASRLACEQELERTVKAEGQVVLGWRDVPVDHAMPISPTVKASEPLIRQIFIGRGKDIMVTDALERKLYVIRKTASHRIQALKLKHGKEYFVPSMSARTVVYKGLLLAGQVGVYYRDLQDERVVSALALVHQRFSTNTFPAWELAHPYRMIAHNGEINTVKGNVNWLNARTGAIASHVLADDLPKLWPLIYPGQSDTASFDNCLELLVMAGYPLVHAVMMMIPEAWEQHTLMDENRRAFYEYHAAMMEPWDGPAAIAFTDGRQIGATLDRNG…
>Burkholderia_cenocepacia_528_BCEN
-------------------MNDHQQPLAAVPAAQGLYDPQNEHDACGVGFVAHIKGKKSHEIIQQGLKILENLDHRGAVGADPLMGDGAGILIQIPDAFYREEMAKQGVNLPPAGEYGVGMIFLPKENASRLACEQELERTVKAEGQVVLGWRDVPVDHAMPISPTVKASEPLIRQIFIGRGKDIMVTDALERKLYVIRKTASHRIQALKLKHGKEYFVPSMSARTVVYKGLLLAGQVGVYYRDLQDERVVSALALVHQRFSTNTFPAWELAHPYRMIAHNGEINTVKGNVNWLNARTGAIASHVLADDLPKLWPLIYPGQSDTASFDNCLELLVMAGYPLVHAVMMMIPEAWEQHTLMDENRRAFYEYHAAMMEPWDGPAAIAFTDGRQIGATLDRNG…
>Burkholderia_cenocepacia_530_BMUL
-------------------MNDHQQPLAAVPAAQGLYDPQNEHDACGVGFVAHIKGKKSHEIIQQGLKILENLDHRGAVGADPLMGDGAGILIQIPDAFYREEMAKQGVNLPPAGEYGVGMIFLPKENASRLACEQELERTVKAEGQVVLGWRDVPVDHAMPISPTVKASEPLIRQIFIGRGKDIMVTDALERKLYVIRKTASHRIQALKLKHGKEYFVPSMSARTVVYKGLLLAGQVGVYYRDLQDERVVSALALVHQRFSTNTFPAWELAHPYRMIAHNGEINTVKGNVNWLNARTGAIASHVLADDLPKLWPLIYPGQSDTASFDNCLELLVMAGYPLVHAVMMMIPEAWEQHTLMDENRRAFYEYHAAMMEPWDGPAAIAFTDGRQIGATLDRNG…
>Burkholderia_cenocepacia_531_BMUL
-------------------MNDHQQPLAAVPAAQGLYDPQNEHDACGVGFVAHIKGKKSHEIIQQGLKILENLDHRGAVGADPLMGDGAGILIQIPDAFYREEMAKQGVNLPPAGEYGVGMIFLPKENASRLACEQELERTVKAEGQVVLGWRDVPVDHAMPISPTVKASEPLIRQIFIGRGKDIMVTDALERKLYVIRKTASHRIQALKLKHGKEYFVPSMSARTVVYKGLLLAGQVGVYYRDLQDERVVSALALVHQRFSTNTFPAWELAHPYRMIAHNGEINTVKGNVNWLNARTGAIASHVLADDLPKLWPLIYPGQSDTASFDNCLELLVMAGYPLVHAVMMMIPEAWEQHTLMDENRRAFYEYHAAMMEPWDGPAAIAFTDGRQIGATLDRNG…
>Burkholderia_cenocepacia_547_BMUL
-------------------MNDHQQPLAAVPAAQGLYDPQNEHDACGVGFVAHIKGKKSHEIIQQGLKILENLDHRGAVGADPLMGDGAGILIQIPDAFYREEMAKQGVNLPPAGEYGVGMIFLPKENASRLACEQELERTVKAEGQVVLGWRDVPVDHAMPISPTVKASEPLIRQIFIGRGKDIMVTDALERKLYVIRKTASHRIQALKLKHGKEYFVPSMSARTVVYKGLLLAGQVGVYYRDLQDERVVSALALVHQRFSTNTFPAWELAHPYRMIAHNGEINTVKGNVNWLNARTGAIASHVLADDLPKLWPLIYPGQSDTASFDNCLELLVMAGYPLVHAVMMMIPEAWEQHTLMDENRRAFYEYHAAMMEPWDGPAAIAFTDGRQIGATLDRNG…
>Burkholderia_cenocepacia_548_BMUL
-------------------MNDHQQPLAAVPAAQGLYDPQNEHDACGVGFVAHIKGKKSHEIIQQGLKILENLDHRGAVGADPLMGDGAGILIQIPDAFYREEMAKQGVNLPPAGEYGVGMIFLPKENASRLACEQELERTVKAEGQVVLGWRDVPVDHAMPISPTVKASEPLIRQIFIGRGKDIMVTDALERKLYVIRKTASHRIQALKLKHGKEYFVPSMSARTVVYKGLLLAGQVGVYYRDLQDERVVSALALVHQRFSTNTFPAWELAHPYRMIAHNGEINTVKGNVNWLNARTGAIASHVLADDLPKLWPLIYPGQSDTASFDNCLELLVMAGYPLVHAVMMMIPEAWEQHTLMDENRRAFYEYHAAMMEPWDGPAAIAFTDGRQIGATLDRNG…
>Burkholderia_cenocepacia_891_BCEN
-------------------MNDHQQPLAAVPAAQGLYDPQNEHDACGVGFVAHIKGKKSHEIIQQGLKILENLDHRGAVGADPLMGDGAGILIQIPDAFYREEMAKQGVNLPPAGEYGVGMIFLPKENASRLACEQELERTVKAEGQVVLGWRDVPVDHAMPISPTVKASEPLIRQIFIGRGKDIMVTDALERKLYVIRKTASHRIQALKLKHGKEYFVPSMSARTVVYKGLLLAGQVGVYYRDLQDERVVSALALVHQRFSTNTFPAWELAHPYRMIAHNGEINTVKGNVNWLNARTGAIASHVLADDLPKLWPLIYPGQSDTASFDNCLELLVMAGYPLVHAVMMMIPEAWEQHTLMDENRRAFYEYHAAMMEPWDGPAAIAFTDGRQIGATLDRNG…
>Burkholderia_cenocepacia_895
-------------------MNDHQQPLAAVPAAQGLYDPQNEHDACGVGFVAHIKGKKSHEIIQQGLKILENLDHRGAVGADPLMGDGAGILIQIPDAFYREEMAKQGVNLPPAGEYGVGMIFLPKENASRLACEQELERTVKAEGQVVLGWRDVPVDHAMPISPTVKASEPLIRQIFIGRGKDIMVTDALERKLYVIRKTASHRIQALKLKHGKEYFVPSMSARTVVYKGLLLAGQVGVYYRDLQDERVVSALALVHQRFSTNTFPAWELAHPYRMIAHNGEINTVKGNVNWLNARTGAIASHVLADDLPKLWPLIYPGQSDTASFDNCLELLVMAGYPLVHAVMMMIPEAWEQHTLMDENRRAFYEYHAAMMEPWDGPAAIAFTDGRQIGATLDRNG…
>Burkholderia_cenocepacia_AE_MEH_16
-------------------MNDHQQPLAAVPAAQGLYDPQNEHDACGVGFVAHIKGKKSHEIIQQGLKILENLDHRGAVGADPLMGDGAGILIQIPDAFYREEMAKQGVNLPPAGEYGVGMIFLPKENASRLACEQELERTVKAEGQVVLGWRDVPVDHAMPISPTVKASEPLIRQIFIGRGKDIMVTDALERKLYVIRKTASHRIQALKLKHGKEYFVPSMSARTVVYKGLLLAGQVGVYYRDLQDERVVSALALVHQRFSTNTFPAWELAHPYRMIAHNGEINTVKGNVNWLNARTGAIASHVLADDLPKLWPLIYPGQSDTASFDNCLELLVMAGYPLVHAVMMMIPEAWEQHTLMDENRRAFYEYHAAMMEPWDGPAAIAFTDGRQIGATLDRNG…
>Burkholderia_cenocepacia_C14
---------------------------------------------------------------------------------------------------------------------------------------------------------------------------------------------------------------------------------------------------------------------------------------------------------------------------------------------------------------------------------------------------------------…
>Burkholderia_cenocepacia_CEIB_S5-1
-------------------MNDHQQPLAAVPAAQGLYDPQNEHDACGVGFVAHIKGKKSHEIIQQGLKILENLDHRGAVGADPLMGDGAGILIQIPDAFYREEMAKQGVDLPPAGEYGVGMIFLPKENASRLACEQELERTVKAEGQVVLGWRDVPVDHAMPISPTVKASEPLIRQIFIGRGKDIMVTDALERKLYVIRKTASHRIQALKLKHGKEYFVPSMSARTVVYKGLLLAGQVGVYYRDLQDPRVVSALALVHQRFSTNTFPAWELAHPYRMIAHNGEINTVKGNVNWLNARTGAIASHVLADDLPKLWPLIYPGQSDTASFDNCLELLVMAGYPLVHAVMMMIPEAWEQHTLMDENRRAFYEYHAAMMEPWDGPAAIAFTDGRQIGATLDRNG…
>Burkholderia_cenocepacia_CEIB_S5-2
-------------------MNDHQQPLAAVPAAQGLYDPQNEHDACGVGFVAHIKGKKSHEIIQQGLKILENLDHRGAVGADPLMGDGAGILIQIPDAFYREEMAKQGVDLPPAGEYGVGMIFLPKENASRLACEQELERTVKAEGQVVLGWRDVPVDHAMPISPTVKASEPLIRQIFIGRGKDIMVTDALERKLYVIRKTASHRIQALKLKHGKEYFVPSMSARTVVYKGLLLAGQVGVYYRDLQDPRVVSALALVHQRFSTNTFPAWELAHPYRMIAHNGEINTVKGNVNWLNARTGAIASHVLADDLPKLWPLIYPGQSDTASFDNCLELLVMAGYPLVHAVMMMIPEAWEQHTLMDENRRAFYEYHAAMMEPWDGPAAIAFTDGRQIGATLDRNG…
>Burkholderia_cenocepacia_FDAARGOS_82
-------------------MNDHQQPLAAVPAAQGLYDPQNEHDACGVGFVAHIKGKKSHEIIQQGLKILENLDHRGAVGADPLMGDGAGILIQIPDAFYREEMAKQGVDLPPAGEYGVGMIFLPKENASRLACEQELERTVKAEGQVVLGWRDVPVDHAMPISPTVKASEPLIRQIFIGRGKDIMVTDALERKLYVIRKTASHRIQALKLKHGKEYFVPSMSARTIVYKGLLLAGQVGVYYRDLQDPRVVSALALVHQRFSTNTFPAWELAHPYRMIAHNGEINTVKGNVNWLNARTGAIASHVLADDLPKLWPLIYPGQSDTASFDNCLELLVMAGYPLVHAVMMMIPEAWEQHTLMDENRRAFYEYHAAMMEPWDGPAAIAFTDGRQIGATLDRNG…
>Burkholderia_cenocepacia_FL-6-2-30-S1-D2
-------------------MNDHQQPLAAVPAAQGLYDPQNEHDACGVGFVAHIKGKKSHEIIQQGLKILENLDHRGAVGADPLMGDGAGILIQIPDAFYREEMAKQGVNLPPAGEYGVGMIFLPKENASRLACEQELERTVKAEGQVVLGWRDVPVDHAMPISPTVKASEPLIRQIFIGRGKDIMVTDALERKLYVIRKTASHRIQALKLKHGKEYFVPSMSARTVVYKGLLLAGQVGVYYRDLQDERVVSALALVHQRFSTNTFPAWELAHPYRMIAHNGEINTVKGNVNWLNARTGAIASHVLADDLPKLWPLIYPGQSDTASFDNCLELLVMAGYPLVHAVMMMIPEAWEQHTLMDENRRAFYEYHAAMMEPWDGPAAIAFTDGRQIGATLDRNG…
>Burkholderia_cenocepacia_GA_AUH_16
-------------------MNDHQQPLAAVPAAQGLYDPQNEHDACGVGFVAHIKGKKSHEIIQQGLKILENLDHRGAVGADPLMGDGAGILIQIPDAFYREEMAKQGVNLPPAGEYGVGMIFLPKENASRLACEQELERTVKAEGQVVLGWRDVPVDHAMPISPTVKASEPLIRQIFIGRGKDIMVTDALERKLYVIRKTASHRIQALKLKHGKEYFVPSMSARTVVYKGLLLAGQVGVYYRDLQDERVVSALALVHQRFSTNTFPAWELAHPYRMIAHNGEINTVKGNVNWLNARTGAIASHVLADDLPKLWPLIYPGQSDTASFDNCLELLVMAGYPLVHAVMMMIPEAWEQHTLMDENRRAFYEYHAAMMEPWDGPAAIAFTDGRQIGATLDRNG…
>Burkholderia_cenocepacia_J2315
-------------------MNDHQQPLAAVPAAQGLYDPQNEHDACGVGFVAHIKGKKSHEIIQQGLKILENLDHRGAVGADPLMGDGAGILIQIPDAFYREEMAKQGVNLPPAGEYGVGMIFLPKENASRLACEQELERTVKAEGQVVLGWRDVPVDHAMPISPTVKASEPLIRQIFIGRGKDIMVTDALERKLYVIRKTASHRIQALKLKHGKEYFVPSMSARTVVYKGLLLAGQVGVYYRDLQDERVVSALALVHQRFSTNTFPAWELAHPYRMIAHNGEINTVKGNVNWLNARTGAIASHVLADDLPKLWPLIYPGQSDTASFDNCLELLVMAGYPLVHAVMMMIPEAWEQHTLMDENRRAFYEYHAAMMEPWDGPAAIAFTDGRQIGATLDRNG…
>Burkholderia_cenocepacia_K56-2
-------------------MNDHQQPLAAVPAAQGLYDPQNEHDACGVGFVAHIKGKKSHEIIQQGLKILENLDHRGAVGADPLMGDGAGILIQIPDAFYREEMAKQGVNLPPAGEYGVGMIFLPKENASRLACEQELERTVKAEGQVVLGWRDVPVDHAMPISPTVKASEPLIRQIFIGRGKDIMVTDALERKLYVIRKTASHRIQALKLKHGKEYFVPSMSARTVVYKGLLLAGQVGVYYRDLQDERVVSALALVHQRFSTNTFPAWELAHPYRMIAHNGEINTVKGNVNWLNARTGAIASHVLADDLPKLWPLIYPGQSDTASFDNCLELLVMAGYPLVHAVMMMIPEAWEQHTLMDENRRAFYEYHAAMMEPWDGPAAIAFTDGRQIGATLDRNG…
>Burkholderia_cenocepacia_MSMB364WGS
-------------------MNDHQQPLAAVPAAQGLYDPQNEHDACGVGFVAHIKGKKSHEIIQQGLKILENLDHRGAVGADPLMGDGAGILIQIPDAFYREEMAKQGVNLPPAGEYGVGMIFLPKENASRLACEQELERTVKAEGQVVLGWRDVPVDHAMPISPTVKASEPLIRQIFIGRGKDIMVTDALERKLYVIRKTASHRIQALKLKHGKEYFVPSMSARTVVYKGLLLAGQVGVYYRDLQDERVVSALALVHQRFSTNTFPAWELAHPYRMIAHNGEINTVKGNVNWLNARTGAIASHVLADDLPKLWPLIYPGQSDTASFDNCLELLVMAGYPLVHAVMMMIPEAWEQHTLMDENRRAFYEYHAAMMEPWDGPAAIAFTDGRQIGATLDRNG…
>Burkholderia_cenocepacia_MSMB383WGS
-------------------MNDHQQPLAAVPAAQGLYDPQNEHDACGVGFVAHIKGKKSHEIIQQGLKILENLDHRGAVGADPLMGDGAGILIQIPDAFYREEMAKQGVNLPPAGEYGVGMIFLPKENASRLACEQELERTVKAEGQVVLGWRDVPVDHAMPISPTVKASEPLIRQIFIGRGKDIMVTDALERKLYVIRKTASHRIQALKLKHGKEYFVPSMSARTVVYKGLLLAGQVGVYYRDLQDERVVSALALVHQRFSTNTFPAWELAHPYRMIAHNGEINTVKGNVNWLNARTGAIASHVLADDLPKLWPLIYPGQSDTASFDNCLELLVMAGYPLVHAVMMMIPEAWEQHTLMDENRRAFYEYHAAMMEPWDGPAAIAFTDGRQIGATLDRNG…
>Burkholderia_cenocepacia_MSMB384WGS
-------------------MNDHQQPLAAVPAAQGLYDPQNEHDACGVGFVAHIKGKKSHEIIQQGLKILENLDHRGAVGADPLMGDGAGILIQIPDAFYREEMAKQGVNLPPAGEYGVGMIFLPKENASRLACEQELERTVKAEGQVVLGWRDVPVDHAMPISPTVKASEPLIRQIFIGRGKDIMVTDALERKLYVIRKTASHRIQALKLKHGKEYFVPSMSARTVVYKGLLLAGQVGVYYRDLQDERVVSALALVHQRFSTNTFPAWELAHPYRMIAHNGEINTVKGNVNWLNARTGAIASHVLADDLPKLWPLIYPGQSDTASFDNCLELLVMAGYPLVHAVMMMIPEAWEQHTLMDENRRAFYEYHAAMMEPWDGPAAIAFTDGRQIGATLDRNG…
>Burkholderia_cenocepacia_ST32
-------------------MNDHQQPLAAVPAAQGLYDPQNEHDACGVGFVAHIKGKKSHEIIQQGLKILENLDHRGAVGADPLMGDGAGILIQIPDAFYREEMAKQGVNLPPAGEYGVGMIFLPKENASRLACEQELERTVKAEGQVVLGWRDVPVDHAMPISPTVKASEPLIRQIFIGRGKDIMVTDALERKLYVIRKTASHRIQALKLKHGKEYFVPSMSARTVVYKGLLLAGQVGVYYRDLQDERVVSALALVHQRFSTNTFPAWELAHPYRMIAHNGEINTVKGNVNWLNARTGAIASHVLADDLPKLWPLIYPGQSDTASFDNCLELLVMAGYPLVHAVMMMIPEAWEQHTLMDENRRAFYEYHAAMMEPWDGPAAIAFTDGRQIGATLDRNG…
>Burkholderia_cenocepacia_VC1255
-------------------MNDHQQPLAAVPAAQGLYDPQNEHDACGVGFVAHIKGKKSHEIIQQGLKILENLDHRGAVGADPLMGDGAGILIQIPDAFYREEMAKQGVNLPPAGEYGVGMIFLPKENASRLACEQELERTVKAEGQVVLGWRDVPVDHAMPISPTVKASEPLIRQIFIGRGKDIMVTDALERKLYVIRKTASHRIQALKLKHGKEYFVPSMSARTVVYKGLLLAGQVGVYYRDLQDERVVSALALVHQRFSTNTFPAWELAHPYRMIAHNGEINTVKGNVNWLNARTGAIASHVLADDLPKLWPLIYPGQSDTASFDNCLELLVMAGYPLVHAVMMMIPEAWEQHTLMDENRRAFYEYHAAMMEPWDGPAAIAFTDGRQIGATLDRNG…
>Burkholderia_cenocepacia_VC3917
-------------------MNDHQQPLAAVPAAQGLYDPQNEHDACGVGFVAHIKGKKSHEIIQQGLKILENLDHRGAVGADPLMGDGAGILIQIPDAFYREEMAKQGVNLPPAGEYGVGMIFLPKENASRLACEQELERTVKAEGQVVLGWRDVPVDHAMPISPTVKASEPLIRQIFIGRGKDIMVTDALERKLYVIRKTASHRIQALKLKHGKEYFVPSMSARTVVYKGLLLAGQVGVYYRDLQDERVVSALALVHQRFSTNTFPAWELAHPYRMIAHNGEINTVKGNVNWLNARTGAIASHVLADDLPKLWPLIYPGQSDTASFDNCLELLVMAGYPLVHAVMMMIPEAWEQHTLMDENRRAFYEYHAAMMEPWDGPAAIAFTDGRQIGATLDRNG…
>Burkholderia_cenocepacia_VC4558
-------------------MNDHQQPLAAVPAAQGLYDPQNEHDACGVGFVAHIKGKKSHEIIQQGLKILENLDHRGAVGADPLMGDGAGILIQIPDAFYREEMAKQGVNLPPAGEYGVGMIFLPKENASRLACEQELERTVKAEGQVVLGWRDVPVDHAMPISPTVKASEPLIRQIFIGRGKDIMVTDALERKLYVIRKTASHRIQALKLKHGKEYFVPSMSARTVVYKGLLLAGQVGVYYRDLQDERVVSALALVHQRFSTNTFPAWELAHPYRMIAHNGEINTVKGNVNWLNARTGAIASHVLADDLPKLWPLIYPGQSDTASFDNCLELLVMAGYPLVHAVMMMIPEAWEQHTLMDENRRAFYEYHAAMMEPWDGPAAIAFTDGRQIGATLDRNG…
>Burkholderia_cenocepacia_VC5486
-------------------MNDHQQPLAAVPAAQGLYDPQNEHDACGVGFVAHIKGKKSHEIIQQGLKILENLDHRGAVGADPLMGDGAGILIQIPDAFYREEMAKQGVNLPPAGEYGVGMIFLPKENASRLACEQELERTVKAEGQVVLGWRDVPVDHAMPISPTVKASEPLIRQIFIGRGKDIMVTDALERKLYVIRKTASHRIQALKLKHGKEYFVPSMSARTVVYKGLLLAGQVGVYYRDLQDERVVSALALVHQRFSTNTFPAWELAHPYRMIAHNGEINTVKGNVNWLNARTGAIASHVLADDLPKLWPLIYPGQSDTASFDNCLELLVMAGYPLVHAVMMMIPEAWEQHTLMDENRRAFYEYHAAMMEPWDGPAAIAFTDGRQIGATLDRNG…
>Burkholderia_cenocepacia_VC7604
-------------------MNDHQQPLAAVPAAQGLYDPQNEHDACGVGFVAHIKGKKSHEIIQQGLKILENLDHRGAVGADPLMGDGAGILIQIPDAFYREEMAKQGVNLPPAGEYGVGMIFLPKENASRLACEQELERTVKAEGQVVLGWRDVPVDHAMPISPTVKASEPLIRQIFIGRGKDIMVTDALERKLYVIRKTASHRIQALKLKHGKEYFVPSMSARTVVYKGLLLAGQVGVYYRDLQDERVVSALALVHQRFSTNTFPAWELAHPYRMIAHNGEINTVKGNVNWLNARTGAIASHVLADDLPKLWPLIYPGQSDTASFDNCLELLVMAGYPLVHAVMMMIPEAWEQHTLMDENRRAFYEYHAAMMEPWDGPAAIAFTDGRQIGATLDRNG…
>Burkholderia_cepacia_2011Ycf793I
-------------------MNDHQPPLAAVPAAQGLYDPQNEHDACGVGFVAHIKGKKSHEIIQQGLKILENLDHRGAVGADPLMGDGAGILIQIPDAFYREEMAKQGVNLPPAGEYGVGMIFLPKENASRLACEQELERTVKAEGQVVLGWRDVPVDHAMPISPTVKASEPLIRQIFIGRGKDIMVTDALERKLYVIRKTASHRIQALKLKHGKEYFVPSMSARTIVYKGLLLAGQVGVYYRDLQDTRVVSALALVHQRFSTNTFPAWELAHPYRMIAHNGEINTVKGNVNWLNARTGAIASHVLADDLPKLWPLIYPGQSDTASFDNCLELLVMAGYPLVHAVMMMIPEAWEQHTLMDENRRAFYEYHAAMMEPWDGPAAIAFTDGRQIGATLDRNG…
>Burkholderia_cepacia_2017Y70952565VI
-------------------MNDHQPPLAAVPAAQGLYDPQNEHDACGVGFVAHIKGKKSHEIIQQGLKILENLDHRGAVGADPLMGDGAGILIQIPDAFYREEMAKQGVNLPPAGEYGVGMIFLPKENASRLACEQELERTVKAEGQVVLGWRDVPVDHAMPISPTVKASEPLIRQIFIGRGKDIMVTDALERKLYVIRKTASHRIQALKLKHGKEYFVPSMSARTIVYKGLLLAGQVGVYYRDLQDTRVVSALALVHQRFSTNTFPAWELAHPYRMIAHNGEINTVKGNVNWLNARTGAIASHVLADDLPKLWPLIYPGQSDTASFDNCLELLVMAGYPLVHAVMMMIPEAWEQHTLMDENRRAFYEYHAAMMEPWDGPAAIAFTDGRQIGATLDRNG…
>Burkholderia_cepacia_39628
-------------------MNDHQQPLAAVPAAQGLYDPQNEHDACGVGFVAHIKGKKSHEIIQQGLKILENLDHRGAVGADPLMGDGAGILIQIPDAFYREEMAKQGVNLPPAGEYGVGMIFLPKENASRLACEQELERTVKAEGQVVLGWRDVPVDHAMPISPTVKASEPLIRQIFIGRGKDIMVTDALERKLYVIRKTASHRIQALKLKHGKEYFVPSMSARTIVYKGLLLAGQVGVYYRDLQDTRVVSALALVHQRFSTNTFPAWELAHPYRMIAHNGEINTVKGNVNWLNARTGAIASHVLADDLPKLWPLIYPGQSDTASFDNCLELLVMAGYPLVHAVMMMIPEAWEQHTLMDENRRAFYEYHAAMMEPWDGPAAIAFTDGRQIGATLDRNG…
>Burkholderia_cepacia_ATCC_25416
-------------------MNDHQQPLAAVPAAQGLYDPQNEHDACGVGFVAHIKGKKSHEIIQQGLKILENLDHRGAVGADPLMGDGAGILIQIPDAFYREEMAKQGVNLPPAGEYGVGMIFLPKENASRLACEQELERTVKAEGQVVLGWRDVPVDHAMPISPTVKASEPLIRQIFIGRGKDIMVTDALERKLYVIRKTASHRIQALKLKHGKEYFVPSMSARTIVYKGLLLAGQVGVYYRDLQDARVVSALALVHQRFSTNTFPAWELAHPYRMIAHNGEINTVKGNVNWLNARTGAIASHVLADDLPKLWPLIYPGQSDTASFDNCLELLVMAGYPLVHAVMMMIPEAWEQHTLMDENRRAFYEYHAAMMEPWDGPAAIAFTDGRQIGATLDRNG…
>Burkholderia_cepacia_AU41368
-------------------MNDHQQPLAAVPAAQGLYDPQNEHDACGVGFVAHIKGKKSHEIIQQGLKILENLDHRGAVGADPLMGDGAGILIQIPDAFYREEMAKQGVNLPPAGEYGVGMIFLPKENASRLACEQELERTVKAEGQVVLGWRDVPVDHAMPISPTVKASEPLIRQIFIGRGKDIMVTDALERKLYVIRKTASHRIQALKLKHGKEYFVPSMSARTIVYKGLLLAGQVGVYYRDLQDARVVSALALVHQRFSTNTFPAWELAHPYRMIAHNGEINTVKGNVNWLNARTGAIASHVLADDLPKLWPLIYPGQSDTASFDNCLELLVMAGYPLVHAVMMMIPEAWEQHTLMDENRRAFYEYHAAMMEPWDGPAAIAFTDGRQIGATLDRNG…
>Burkholderia_cepacia_BC16
-------------------MNDHQQPLAAVPAAQGLYDPQNEHDACGVGFVAHIKGKKSHEIIQQGLKILENLDHRGAVGADPLMGDGAGILIQIPDAFYREEMAKQGVNLPPAGEYGVGMIFLPKENASRLACEQELERTVKAEGQVVLGWRDVPVDHAMPISPTVKASEPLIRQIFIGRGKDIMVTDALERKLYVIRKTASHRIQALKLKHGKEYFVPSMSARTIVYKGLLLAGQVGVYYRDLQDTRVVSALALVHQRFSTNTFPAWELAHPYRMIAHNGEINTVKGNVNWLNARTGAIASHVLADDLPKLWPLIYPGQSDTASFDNCLELLVMAGYPLVHAVMMMIPEAWEQHTLMDENRRAFYEYHAAMMEPWDGPAAIAFTDGRQIGATLDRNG…
>Burkholderia_cepacia_BRDJ
-------------------MNDHQQPLAAVPAAQGLYDPQNEHDACGVGFVAHIKGKKSHEIIQQGLKILENLDHRGAVGADPLMGDGAGILIQIPDAFYREEMAKQGVNLPPAGEYGVGMIFLPKENASRLACEQELERTVKAEGQVVLGWRDVPVDHAMPISPTVKASEPLIRQIFIGRGKDIMVTDALERKLYVIRKTASHRIQALKLKHGKEYFVPSMSARTIVYKGLLLAGQVGVYYRDLQDARVVSALALVHQRFSTNTFPAWELAHPYRMIAHNGEINTVKGNVNWLNARTGAIASHVLADDLPKLWPLIYPGQSDTASFDNCLELLVMAGYPLVHAVMMMIPEAWEQHTLMDENRRAFYEYHAAMMEPWDGPAAIAFTDGRQIGATLDRNG…
>Burkholderia_cepacia_CMCCB23005
-------------------MNDHQQPLAAVPAAQGLYDPQNEHDACGVGFVAHIKGKKSHEIIQQGLKILENLDHRGAVGADPLMGDGAGILIQIPDAFYREEMAKQGVNLPPAGEYGVGMIFLPKENASRLACEQELERTVKAEGQVVLGWRDVPVDHAMPISPTVKASEPLIRQIFIGRGKDIMVTDALERKLYVIRKTASHRIQALKLKHGKEYFVPSMSARTIVYKGLLLAGQVGVYYRDLQDARVVSALALVHQRFSTNTFPAWELAHPYRMIAHNGEINTVKGNVNWLNARTGAIASHVLADDLPKLWPLIYPGQSDTASFDNCLELLVMAGYPLVHAVMMMIPEAWEQHTLMDENRRAFYEYHAAMMEPWDGPAAIAFTDGRQIGATLDRNG…
>Burkholderia_cepacia_GG4
-------------------MNDHQQPLAAVPAAQGLYDPQNEHDACGVGFVAHIKGKKSHEIIQQGLKILENLDHRGAVGADPLMGDGAGILIQIPDAFYREEMSKQGVTLPPAGEYGVGMIFLPKENASRLACEQELERTVRAEGQVVLGWRDVPVDHAMPISPTVKASEPLIRQIFIGRGKDIMVTDALERKLYVIRKTASHRIQALKLKHGKEYFVPSMSARTVVYKGLLLAGQVGVYYRDLQDPRVVSALALVHQRFSTNTFPAWELAHPYRMIAHNGEINTVKGNVNWLNARTGAIASHVLADDLPKLWPLIYPGQSDTASFDNCLELLVMAGYPLVHAVMMMIPEAWEQHTLMDENRRAFYEYHAAMMEPWDGPAAIAFTDGRQIGATLDRNG…
>Burkholderia_cepacia_INT3-BP177
-------------------MNDHQQPLAAVPAAQGLYDPQNEHDACGVGFVAHIKGKKSHEIIQQGLKILENLDHRGAVGADPLMGDGAGILIQIPDAFYREEMAKQGVNLPPAGEYGVGMIFLPKENASRLACEQELERTVKAEGQVVLGWRDVPVDHAMPISPTVKASEPLIRQIFIGRGKDIMVTDALERKLYVIRKTASHRIQALKLKHGKEYFVPSMSARTIVYKGLLLAGQVGVYYRDLQDPRVVSALALVHQRFSTNTFPAWELAHPYRMIAHNGEINTVKGNVNWLNARTGAIASHVLADDLPKLWPLIYPGQSDTASFDNCLELLVMAGYPLVHAVMMMIPEAWEQHTLMDENRRAFYEYHAAMMEPWDGPAAIAFTDGRQIGATLDRNG…
>Burkholderia_cepacia_MSMB1184WGS
-------------------MNDHQQPLAAVPAAQGLYDPQNEHDACGVGFVAHIKGKKSHEIIQQGLKILENLDHRGAVGADPLMGDGAGILIQIPDAFYREEMAKQGVNLPPAGEYGVGMIFLPKENASRLACEQELERTVKAEGQVVLGWRDVPVDHAMPISPTVKASEPLIRQIFIGRGKDIMVTDALERKLYVIRKTASHRIQALKLKHGKEYFVPSMSARTIVYKGLLLAGQVGVYYRDLQDTRVVSALALVHQRFSTNTFPAWELAHPYRMIAHNGEINTVKGNVNWLNARTGAIASHVLADDLPKLWPLIYPGQSDTASFDNCLELLVMAGYPLVHAVMMMIPEAWEQHTLMDENRRAFYEYHAAMMEPWDGPAAIAFTDGRQIGATLDRNG…
>Burkholderia_cepacia_N3009-2YT
-------------------MNDHQQPLAAVPAAQGLYDPQNEHDACGVGFVAHIKGKKSHEIIQQGLKILENLDHRGAVGADPLMGDGAGILIQIPDAFYREEMAKQGVNLPPAGEYGVGMIFLPKENASRLACEQELERTVKAEGQVVLGWRDVPVDHAMPISPTVKASEPLIRQIFIGRGKDIMVTDALERKLYVIRKTASHRIQALKLKHGKEYFVPSMSARTIVYKGLLLAGQVGVYYRDLQDTRVVSALALVHQRFSTNTFPAWELAHPYRMIAHNGEINTVKGNVNWLNARTGAIASHVLADDLPKLWPLIYPGQSDTASFDNCLELLVMAGYPLVHAVMMMIPEAWEQHTLMDENRRAFYEYHAAMMEPWDGPAAIAFTDGRQIGATLDRNG…
>Burkholderia_cepacia_UCB_717
-------------------MNDHQQPLAAVPAAQGLYDPQNEHDACGVGFVAHIKGKKSHEIIQQGLKILENLDHRGAVGADPLMGDGAGILIQIPDAFYREEMAKQGVNLPPAGEYGVGMIFLPKENASRLACEQELERTVKAEGQVVLGWRDVPVDHAMPISPTVKASEPLIRQIFIGRGKDIMVTDALERKLYVIRKTASHRIQALKLKHGKEYFVPSMSARTIVYKGLLLAGQVGVYYRDLQDARVVSALALVHQRFSTNTFPAWELAHPYRMIAHNGEINTVKGNVNWLNARTGAIASHVLADDLPKLWPLIYPGQSDTASFDNCLELLVMAGYPLVHAVMMMIPEAWEQHTLMDENRRAFYEYHAAMMEPWDGPAAIAFTDGRQIGATLDRNG…
>Burkholderia_cepacia_ZJ1
-------------------MNDHQQPLAAVPAAQGLYDPQNEHDACGVGFVAHIKGKKSHEIIQQGLKILENLDHRGAVGADPLMGDGAGILIQIPDAFYREEMAKQGVNLPPAGEYGVGMIFLPKENASRLACEQELERTVKAEGQVVLGWRDVPVDHAMPISPTVKASEPLIRQIFIGRGKDIMVTDALERKLYVIRKTASHRIQALKLKHGKEYFVPSMSARTIVYKGLLLAGQVGVYYRDLQDPRVVSALALVHQRFSTNTFPAWELAHPYRMIAHNGEINTVKGNVNWLNARTGAIASHVLADDLPKLWPLIYPGQSDTASFDNCLELLVMAGYPLVHAVMMMIPEAWEQHTLMDENRRAFYEYHAAMMEPWDGPAAIAFTDGRQIGATLDRNG…
>Burkholderia_dolosa_AU0158
-------------------MNDHQQPLAAVPAAQGLYDPQNEHDACGVGFVAHIKGKKSHEIIQQGLKILENLDHRGAVGADPLMGDGAGILIQIPDAFYREEMSKQGVTLPPAGEYGVGMIFLPKENASRLACEQELERTVKAEGQVVLGWRDVPVDHTMPISPAVKASEPLIRQIFIGRGKDIMVTDALERKLYVIRKTASHRIQALKLKHGKEYFVPSMSARTVVYKGLLLAGQVGVYYRDLQDERVVSALALVHQRFSTNTFPAWELAHPYRMIAHNGEINTVKGNVNWLNARTGAIASHVLGDDLPKLWPLIYPGQSDTASFDNCLELLVMAGYPLVHAVMMMIPEAWEQHTLMDENRRAFYEYHAAMMEPWDGPAAIAFTDGRQIGATLDRNG…
>Burkholderia_gladioli_ATCC_10248
-------------------MNDHQEPQRAVPAAQGLYDPQNEHDACGVGFVAHIKGKKSHEIIEQGLKILENLDHRGAVGADPLMGDGAGILIQIPDAFYREEMARQGVTLPPAGEYGVGMIFLPKENASRIACEQELERTVKAEGQVVLGWRDVPVDSSMPISPTVKASEPLIRQIFIGRGKDVIVTDALERKLYVIRKTASHRIQALKLKHGKEYFVPSMSARTIVYKGLLLAGQVGVYYRDLQDARVVSALALVHQRFSTNTFPAWELAHPYRMIAHNGEINTVKGNVNWLNARTGAIASHVLGDDLPKLWPLIYPGQSDTASFDNCLELLVMAGYPLVHAMMMMIPEAWEQHTLMDDNRRAFYEYHAAMMEPWDGPAAIAFTDGRQIGATLDRNG…
>Burkholderia_gladioli_CGB10
-------------------MNDHQEPQRAVPAAQGLYDPQNEHDACGVGFVAHIKGKKSHEIIEQGLKILENLDHRGAVGADPLMGDGAGILIQIPDAFYREEMARQGVTLPPAGEYGVGMIFLPKENASRIACEQELERTVKAEGQVVLGWRDVPVDSSMPISPTVKASEPLIRQIFIGRGKDVIVTDALERKLYVIRKTASHRIQALKLKHGKEYFVPSMSARTIVYKGLLLAGQVGVYYRDLQDARVVSALALVHQRFSTNTFPAWELAHPYRMIAHNGEINTVKGNVNWLNARTGAIASHVLGDDLPKLWPLIYPGQSDTASFDNCLELLVMAGYPLVHAMMMMIPEAWEQHTLMDDNRRAFYEYHAAMMEPWDGPAAIAFTDGRQIGATLDRNG…
>Burkholderia_gladioli_Co14
-------------------MNDHQEPQRAVPAAQGLYDPQNEHDACGVGFVAHIKGKKSHEIIEQGLKILENLDHRGAVGADPLMGDGAGILIQIPDAFYREEMARQGVTLPPAGEYGVGMIFLPKENASRIACEQELERTVKAEGQVVLGWRDVPVDSSMPISPTVKASEPLIRQIFIGRGKDVIVTDALERKLYVIRKTASHRIQALKLKHGKEYFVPSMSARTIVYKGLLLAGQVGVYYRDLQDARVVSALALVHQRFSTNTFPAWELAHPYRMIAHNGEINTVKGNVNWLNARTGAIGSHVLGDDLPKLWPLIYPGQSDTASFDNCLELLVMAGYPLVHAMMMMIPEAWEQHTLMDDNRRAFYEYHAAMMEPWDGPAAIAFTDGRQIGATLDRNG…
>Burkholderia_multivorans_701_BMUL
-------------------MNDHQQPLAAVPAAQGLYDPQNEHDACGVGFVAHIKGKKSHEIIQQGLKILENLDHRGAVGADPLMGDGAGILIQIPDAFYREEMAKQGVTLPPAGEYGVGMIFLPKENASRLACEQELERTVKAEGQVVLGWRDVPVDHTMPISPAVKASEPLIRQIFIGRGKDIMVTDALERKLYVIRKTASHRIQALKLKHGKEYFVPSMSARTVVYKGLLLAGQVGVYYRDLQDERVVSALALVHQRFSTNTFPAWELAHPYRMIAHNGEINTVKGNVNWLNARTGAIASHVLGDDLPKLWPLIYPGQSDTASFDNCLELLVMAGYPLVHAVMMMIPEAWEQHTLMDENRRAFYEYHAAMMEPWDGPAAIAFTDGRQIGATLDRNG…
>Burkholderia_multivorans_800_BMUL
-------------------MNDHQQPLAAVPAAQGLYDPQNEHDACGVGFVAHIKGKKSHEIIQQGLKILENLDHRGAVGADPLMGDGAGILIQIPDAFYREEMAKQGVTLPPAGEYGVGMIFLPKENASRLACEQELERTVKAEGQVVLGWRDVPVDHTMPISPAVKASEPLIRQIFIGRGKDIMVTDALERKLYVIRKTASHRIQALKLKHGKEYFVPSMSARTVVYKGLLLAGQVGVYYRDLQDERVVSALALVHQRFSTNTFPAWELAHPYRMIAHNGEINTVKGNVNWLNARTGAIASHVLGDDLPKLWPLIYPGQSDTASFDNCLELLVMAGYPLVHAVMMMIPEAWEQHTLMDENRRAFYEYHAAMMEPWDGPAAIAFTDGRQIGATLDRNG…
>Burkholderia_multivorans_AU1185
-------------------MNDHQQPLAAVPAAQGLYDPQNEHDACGVGFVAHIKGKKSHEIIQQGLKILENLDHRGAVGADPLMGDGAGILIQIPDAFYREEMAKQGVTLPPAGEYGVGMIFLPKENASRLACEQELERTVKAEGQVVLGWRDVPVDHTMPISPAVKASEPLIRQIFIGRGKDIMVTDALERKLYVIRKTASHRIQALKLKHGKEYFVPSMSARTVVYKGLLLAGQVGVYYRDLQDERVVSALALVHQRFSTNTFPAWELAHPYRMIAHNGEINTVKGNVNWLNARTGAIASHVLGDDLPKLWPLIYPGQSDTASFDNCLELLVMAGYPLVHAVMMMIPEAWEQHTLMDENRRAFYEYHAAMMEPWDGPAAIAFTDGRQIGATLDRNG…
>Burkholderia_multivorans_AU10047
-------------------MNDHQQPLAAVPAAQGLYDPQNEHDACGVGFVAHIKGKKSHEIIQQGLKILENLDHRGAVGADPLMGDGAGILIQIPDAFYREEMAKQGVTLPPAGEYGVGMIFLPKENASRLACEQELERTVKAEGQVVLGWRDVPVDHTMPISPAVKASEPLIRQIFIGRGKDIMVTDALERKLYVIRKTASHRIQALKLKHGKEYFVPSMSARTVVYKGLLLAGQVGVYYRDLQDERVVSALALVHQRFSTNTFPAWELAHPYRMIAHNGEINTVKGNVNWLNARTGAIASHVLGDDLPKLWPLIYPGQSDTASFDNCLELLVMAGYPLVHAVMMMIPEAWEQHTLMDENRRAFYEYHAAMMEPWDGPAAIAFTDGRQIGATLDRNG…
>Burkholderia_multivorans_AU10086
-------------------MNDHQQPLAAVPAAQGLYDPQNEHDACGVGFVAHIKGKKSHEIIQQGLKILENLDHRGAVGADPLMGDGAGILIQIPDAFYREEMAKQGVTLPPAGEYGVGMIFLPKENASRLACEQELERTVKAEGQVVLGWRDVPVDHTMPISPAVKASEPLIRQIFIGRGKDIMVTDALERKLYVIRKTASHRIQALKLKHGKEYFVPSMSARTVVYKGLLLAGQVGVYYRDLQDERVVSALALVHQRFSTNTFPAWELAHPYRMIAHNGEINTVKGNVNWLNARTGAIASHVLGDDLPKLWPLIYPGQSDTASFDNCLELLVMAGYPLVHAVMMMIPEAWEQHTLMDENRRAFYEYHAAMMEPWDGPAAIAFTDGRQIGATLDRNG…
>Burkholderia_multivorans_AU10398
-------------------MNDHQQPLAAVPAAQGLYDPQNEHDACGVGFVAHIKGKKSHEIIQQGLKILENLDHRGAVGADPLMGDGAGILIQIPDAFYREEMAKQGVTLPPAGEYGVGMIFLPKENASRLACEQELERTVKAEGQVVLGWRDVPVDHTMPISPAVKASEPLIRQIFIGRGKDIMVTDALERKLYVIRKTASHRIQALKLKHGKEYFVPSMSARTVVYKGLLLAGQVGVYYRDLQDERVVSALALVHQRFSTNTFPAWELAHPYRMIAHNGEINTVKGNVNWLNARTGAIASHVLGDDLPKLWPLIYPGQSDTASFDNCLELLVMAGYPLVHAVMMMIPEAWEQHTLMDENRRAFYEYHAAMMEPWDGPAAIAFTDGRQIGATLDRNG…
>Burkholderia_multivorans_Bmul_CF170.1h
-------------------MNDHQQPLAAVPAAQGLYDPQNEHDACGVGFVAHIKGKKSHEIIQQGLKILENLDHRGAVGADPLMGDGAGILIQIPDAFYREEMAKQGVTLPPAGEYGVGMIFLPKENASRLACEQELERTVKAEGQVVLGWRDVPVDHTMPISPAVKASEPLIRQIFIGRGKDIMVTDALERKLYVIRKTASHRIQALKLKHGKEYFVPSMSARTVVYKGLLLAGQVGVYYRDLQDERVVSALALVHQRFSTNTFPAWELAHPYRMIAHNGEINTVKGNVNWLNARTGAIASHVLGDDLPKLWPLIYPGQSDTASFDNCLELLVMAGYPLVHAVMMMIPEAWEQHTLMDENRRAFYEYHAAMMEPWDGPAAIAFTDGRQIGATLDRNG…
>Burkholderia_multivorans_Bmul_CF170.2a
-------------------MNDHQQPLAAVPAAQGLYDPQNEHDACGVGFVAHIKGKKSHEIIQQGLKILENLDHRGAVGADPLMGDGAGILIQIPDAFYREEMAKQGVTLPPAGEYGVGMIFLPKENASRLACEQELERTVKAEGQVVLGWRDVPVDHTMPISPAVKASEPLIRQIFIGRGKDIMVTDALERKLYVIRKTASHRIQALKLKHGKEYFVPSMSARTVVYKGLLLAGQVGVYYRDLQDERVVSALALVHQRFSTNTFPAWELAHPYRMIAHNGEINTVKGNVNWLNARTGAIASHVLGDDLPKLWPLIYPGQSDTASFDNCLELLVMAGYPLVHAVMMMIPEAWEQHTLMDENRRAFYEYHAAMMEPWDGPAAIAFTDGRQIGATLDRNG…
>Burkholderia_multivorans_Bmul_CF170.3a
-------------------MNDHQQPLAAVPAAQGLYDPQNEHDACGVGFVAHIKGKKSHEIIQQGLKILENLDHRGAVGADPLMGDGAGILIQIPDAFYREEMAKQGVTLPPAGEYGVGMIFLPKENASRLACEQELERTVKAEGQVVLGWRDVPVDHTMPISPAVKASEPLIRQIFIGRGKDIMVTDALERKLYVIRKTASHRIQALKLKHGKEYFVPSMSARTVVYKGLLLAGQVGVYYRDLQDERVVSALALVHQRFSTNTFPAWELAHPYRMIAHNGEINTVKGNVNWLNARTGAIASHVLGDDLPKLWPLIYPGQSDTASFDNCLELLVMAGYPLVHAVMMMIPEAWEQHTLMDENRRAFYEYHAAMMEPWDGPAAIAFTDGRQIGATLDRNG…
>Burkholderia_multivorans_Bmul_CF170.4b
-------------------MNDHQQPLAAVPAAQGLYDPQNEHDACGVGFVAHIKGKKSHEIIQQGLKILENLDHRGAVGADPLMGDGAGILIQIPDAFYREEMAKQGVTLPPAGEYGVGMIFLPKENASRLACEQELERTVKAEGQVVLGWRDVPVDHTMPISPAVKASEPLIRQIFIGRGKDIMVTDALERKLYVIRKTASHRIQALKLKHGKEYFVPSMSARTVVYKGLLLAGQVGVYYRDLQDERVVSALALVHQRFSTNTFPAWELAHPYRMIAHNGEINTVKGNVNWLNARTGAIASHVLGDDLPKLWPLIYPGQSDTASFDNCLELLVMAGYPLVHAVMMMIPEAWEQHTLMDENRRAFYEYHAAMMEPWDGPAAIAFTDGRQIGATLDRNG…
>Burkholderia_multivorans_Bmul_CF170.5b
-------------------MNDHQQPLAAVPAAQGLYDPQNEHDACGVGFVAHIKGKKSHEIIQQGLKILENLDHRGAVGADPLMGDGAGILIQIPDAFYREEMAKQGVTLPPAGEYGVGMIFLPKENASRLACEQELERTVKAEGQVVLGWRDVPVDHTMPISPAVKASEPLIRQIFIGRGKDIMVTDALERKLYVIRKTASHRIQALKLKHGKEYFVPSMSARTVVYKGLLLAGQVGVYYRDLQDERVVSALALVHQRFSTNTFPAWELAHPYRMIAHNGEINTVKGNVNWLNARTGAIASHVLGDDLPKLWPLIYPGQSDTASFDNCLELLVMAGYPLVHAVMMMIPEAWEQHTLMDENRRAFYEYHAAMMEPWDGPAAIAFTDGRQIGATLDRNG…
>Burkholderia_multivorans_D2095
-------------------MNDHQQPLAAVPAAQGLYDPQNEHDACGVGFVAHIKGKKSHEIIQQGLKILENLDHRGAVGADPLMGDGAGILIQIPDAFYREEMAKQGVTLPPAGEYGVGMIFLPKENASRLACEQELERTVKAEGQVVLGWRDVPVDHTMPISPAVKASEPLIRQIFIGRGKDIMVTDALERKLYVIRKTASHRIQALKLKHGKEYFVPSMSARTVVYKGLLLAGQVGVYYRDLQDERVVSALALVHQRFSTNTFPAWELAHPYRMIAHNGEINTVKGNVNWLNARTGAIASHVLGDDLPKLWPLIYPGQSDTASFDNCLELLVMAGYPLVHAVMMMIPEAWEQHTLMDENRRAFYEYHAAMMEPWDGPAAIAFTDGRQIGATLDRNG…
>Burkholderia_multivorans_D2214
-------------------MNDHQQPLAAVPAAQGLYDPQNEHDACGVGFVAHIKGKKSHEIIQQGLKILENLDHRGAVGADPLMGDGAGILIQIPDAFYREEMAKQGVTLPPAGEYGVGMIFLPKENASRLACEQELERTVKAEGQVVLGWRDVPVDHTMPISPAVKASEPLIRQIFIGRGKDIMVTDALERKLYVIRKTASHRIQALKLKHGKEYFVPSMSARTVVYKGLLLAGQVGVYYRDLQDERVVSALALVHQRFSTNTFPAWELAHPYRMIAHNGEINTVKGNVNWLNARTGAIASHVLGDDLPKLWPLIYPGQSDTASFDNCLELLVMAGYPLVHAVMMMIPEAWEQHTLMDENRRAFYEYHAAMMEPWDGPAAIAFTDGRQIGATLDRNG…
>Burkholderia_multivorans_DDS_15A-1
-------------------MNDHQQPLAAVPAAQGLYDPQNEHDACGVGFVAHIKGKKSHEIIQQGLKILENLDHRGAVGADPLMGDGAGILIQIPDAFYREEMAKQGVTLPPAGEYGVGMIFLPKENASRLACEQELERTVKAEGQVVLGWRDVPVDHTMPISPAVKASEPLIRQIFIGRGKDIMVTDALERKLYVIRKTASHRIQALKLKHGKEYFVPSMSARTVVYKGLLLAGQVGVYYRDLQDERVVSALALVHQRFSTNTFPAWELAHPYRMIAHNGEINTVKGNVNWLNARTGAIASHVLGDDLPKLWPLIYPGQSDTASFDNCLELLVMAGYPLVHAVMMMIPEAWEQHTLMDENRRAFYEYHAAMMEPWDGPAAIAFTDGRQIGATLDRNG…
>Burkholderia_multivorans_DWS_42B-1
-------------------MNDHQQPLAAVPAAQGLYDPQNEHDACGVGFVAHIKGKKSHEIIQQGLKILENLDHRGAVGADPLMGDGAGILIQIPDAFYREEMAKQGVTLPPAGEYGVGMIFLPKENASRLACEQELERTVKAEGQVVLGWRDVPVDHTMPISPAVKASEPLIRQIFIGRGKDIMVTDALERKLYVIRKTASHRIQALKLKHGKEYFVPSMSARTVVYKGLLLAGQVGVYYRDLQDERVVSALALVHQRFSTNTFPAWELAHPYRMIAHNGEINTVKGNVNWLNARTGAIASHVLGDDLPKLWPLIYPGQSDTASFDNCLELLVMAGYPLVHAVMMMIPEAWEQHTLMDENRRAFYEYHAAMMEPWDGPAAIAFTDGRQIGATLDRNG…
>Burkholderia_multivorans_FDAARGOS_246
-------------------MNDHQQPLAAVPAAQGLYDPQNEHDACGVGFVAHIKGKKSHEIIQQGLKILENLDHRGAVGADPLMGDGAGILIQIPDAFYREEMAKQGVTLPPAGEYGVGMIFLPKENASRLACEQELERTVKAEGQVVLGWRDVPVDHTMPISPAVKASEPLIRQIFIGRGKDIMVTDALERKLYVIRKTASHRIQALKLKHGKEYFVPSMSARTVVYKGLLLAGQVGVYYRDLQDERVVSALALVHQRFSTNTFPAWELAHPYRMIAHNGEINTVKGNVNWLNARTGAIASHVLGDDLPKLWPLIYPGQSDTASFDNCLELLVMAGYPLVHAVMMMIPEAWEQHTLMDENRRAFYEYHAAMMEPWDGPAAIAFTDGRQIGATLDRNG…
>Burkholderia_multivorans_HI3534
-------------------MNDHQQPLAAVPAAQGLYDPQNEHDACGVGFVAHIKGKKSHEIIQQGLKILENLDHRGAVGADPLMGDGAGILIQIPDAFYREEMAKQGVTLPPAGEYGVGMIFLPKENASRLACEQELERTVKAEGQVVLGWRDVPVDHTMPISPAVKASEPLIRQIFIGRGKDIMVTDALERKLYVIRKTASHRIQALKLKHGKEYFVPSMSARTVVYKGLLLAGQVGVYYRDLQDERVVSALALVHQRFSTNTFPAWELAHPYRMIAHNGEINTVKGNVNWLNARTGAIASHVLGDDLPKLWPLIYPGQSDTASFDNCLELLVMAGYPLVHAVMMMIPEAWEQHTLMGENRRAFYEYHAAMMEPWDGPAAIAFTDGRQIGATLDRNG…
>Burkholderia_multivorans_MSMB575WGS
-------------------MNDHQQPLAAVPAAQGLYDPQNEHDACGVGFVAHIKGKKSHEIIQQGLKILENLDHRGAVGADPLMGDGAGILIQIPDAFYREEMAKQGVTLPPAGEYGVGMIFLPKENASRLACEQELERTVKAEGQVVLGWRDVPVDHTMPISPAVKASEPLIRQIFIGRGKDIMVTDALERKLYVIRKTASHRIQALKLKHGKEYFVPSMSARTVVYKGLLLAGQVGVYYRDLQDERVVSALALVHQRFSTNTFPAWELAHPYRMIAHNGEINTVKGNVNWLNARTGAIASHVLGDDLPKLWPLIYPGQSDTASFDNCLELLVMAGYPLVHAVMMMIPEAWEQHTLMDENRRAFYEYHAAMMEPWDGPAAIAFTDGRQIGATLDRNG…
>Burkholderia_multivorans_MSMB576WGS
-------------------MNDHQQPLAAVPAAQGLYDPQNEHDACGVGFVAHIKGKKSHEIIQQGLKILENLDHRGAVGADPLMGDGAGILIQIPDAFYREEMAKQGVTLPPAGEYGVGMIFLPKENASRLACEQELERTVKAEGQVVLGWRDVPVDHTMPISPAVKASEPLIRQIFIGRGKDIMVTDALERKLYVIRKTASHRIQALKLKHGKEYFVPSMSARTVVYKGLLLAGQVGVYYRDLQDERVVSALALVHQRFSTNTFPAWELAHPYRMIAHNGEINTVKGNVNWLNARTGAIASHVLGDDLPKLWPLIYPGQSDTASFDNCLELLVMAGYPLVHAVMMMIPEAWEQHTLMDENRRAFYEYHAAMMEPWDGPAAIAFTDGRQIGATLDRNG…
>Burkholderia_multivorans_MSMB612WGS
-------------------MNDHQQPLAAVPAAQGLYDPQNEHDACGVGFVAHIKGKKSHEIIQQGLKILENLDHRGAVGADPLMGDGAGILIQIPDAFYREEMAKQGVTLPPAGEYGVGMIFLPKENASRLACEQELERTVKAEGQVVLGWRDVPVDHTMPISPAVKASEPLIRQIFIGRGKDIMVTDALERKLYVIRKTASHRIQALKLKHGKEYFVPSMSARTVVYKGLLLAGQVGVYYRDLQDERVVSALALVHQRFSTNTFPAWELAHPYRMIAHNGEINTVKGNVNWLNARTGAIASHVLGDDLPKLWPLIYPGQSDTASFDNCLELLVMAGYPLVHAVMMMIPEAWEQHTLMDENRRAFYEYHAAMMEPWDGPAAIAFTDGRQIGATLDRNG…
>Burkholderia_multivorans_MSMB1128WGS
-------------------MNDHQQPLAAVPAAQGLYDPQNEHDACGVGFVAHIKGKKSHEIIQQGLKILENLDHRGAVGADPLMGDGAGILIQIPDAFYREEMAKQGVTLPPAGEYGVGMIFLPKENASRLACEQELERTVKAEGQVVLGWRDVPVDHTMPISPAVKASEPLIRQIFIGRGKDIMVTDALERKLYVIRKTASHRIQALKLKHGKEYFVPSMSARTVVYKGLLLAGQVGVYYRDLQDERVVSALALVHQRFSTNTFPAWELAHPYRMIAHNGEINTVKGNVNWLNARTGAIASHVLGDDLPKLWPLIYPGQSDTASFDNCLELLVMAGYPLVHAVMMMIPEAWEQHTLMDENRRAFYEYHAAMMEPWDGPAAIAFTDGRQIGATLDRNG…
>Burkholderia_multivorans_MSMB1272WGS
-------------------MNDHQQPLAAVPAAQGLYDPQNEHDACGVGFVAHIKGKKSHEIIQQGLKILENLDHRGAVGADPLMGDGAGILIQIPDAFYREEMAKQGVTLPPAGEYGVGMIFLPKENASRLACEQELERTVKAEGQVVLGWRDVPVDHTMPISPAVKASEPLIRQIFIGRGKDIMVTDALERKLYVIRKTASHRIQALKLKHGKEYFVPSMSARTVVYKGLLLAGQVGVYYRDLQDERVVSALALVHQRFSTNTFPAWELAHPYRMIAHNGEINTVKGNVNWLNARTGAIASHVLGDDLPKLWPLIYPGQSDTASFDNCLELLVMAGYPLVHAVMMMIPEAWEQHTLMDENRRAFYEYHAAMMEPWDGPAAIAFTDGRQIGATLDRNG…
>Burkholderia_multivorans_MSMB1535WGS
-------------------MNDHQQPLAAVPAAQGLYDPQNEHDACGVGFVAHIKGKKSHEIIQQGLKILENLDHRGAVGADPLMGDGAGILIQIPDAFYREEMAKQGVTLPPAGEYGVGMIFLPKENASRLACEQELERTVKAEGQVVLGWRDVPVDHTMPISPAVKASEPLIRQIFIGRGKDIMVTDALERKLYVIRKTASHRIQALKLKHGKEYFVPSMSARTVVYKGLLLAGQVGVYYRDLQDERVVSALALVHQRFSTNTFPAWELAHPYRMIAHNGEINTVKGNVNWLNARTGAIASHVLGDDLPKLWPLIYPGQSDTASFDNCLELLVMAGYPLVHAVMMMIPEAWEQHTLMDENRRAFYEYHAAMMEPWDGPAAIAFTDGRQIGATLDRNG…
>Burkholderia_multivorans_MSMB1640WGS
-------------------MNDHQQPLAAVPAAQGLYDPQNEHDACGVGFVAHIKGKKSHEIIQQGLKILENLDHRGAVGADPLMGDGAGILIQIPDAFYREEMAKQGVTLPPAGEYGVGMIFLPKENASRLACEQELERTVKAEGQVVLGWRDVPVDHTMPISPAVKASEPLIRQIFIGRGKDIMVTDALERKLYVIRKTASHRIQALKLKHGKEYFVPSMSARTVVYKGLLLAGQVGVYYRDLQDERVVSALALVHQRFSTNTFPAWELAHPYRMIAHNGEINTVKGNVNWLNARTGAIASHVLGDDLPKLWPLIYPGQSDTASFDNCLELLVMAGYPLVHAVMMMIPEAWEQHTLMDENRRAFYEYHAAMMEPWDGPAAIAFTDGRQIGATLDRNG…
>Burkholderia_multivorans_MSMB1641WGS
-------------------MNDHQQPLAAVPAAQGLYDPQNEHDACGVGFVAHIKGKKSHEIIQQGLKILENLDHRGAVGADPLMGDGAGILIQIPDAFYREEMAKQGVTLPPAGEYGVGMIFLPKENASRLACEQELERTVKAEGQVVLGWRDVPVDHTMPISPAVKASEPLIRQIFIGRGKDIMVTDALERKLYVIRKTASHRIQALKLKHGKEYFVPSMSARTVVYKGLLLAGQVGVYYRDLQDERVVSALALVHQRFSTNTFPAWELAHPYRMIAHNGEINTVKGNVNWLNARTGAIASHVLGDDLPKLWPLIYPGQSDTASFDNCLELLVMAGYPLVHAVMMMIPEAWEQHTLMDENRRAFYEYHAAMMEPWDGPAAIAFTDGRQIGATLDRNG…
>Burkholderia_multivorans_MSMB1794WGS
-------------------MNDHQQPLAAVPAAQGLYDPQNEHDACGVGFVAHIKGKKSHEIIQQGLKILENLDHRGAVGADPLMGDGAGILIQIPDAFYREEMAKQGVTLPPAGEYGVGMIFLPKENASRLACEQELERTVKAEGQVVLGWRDVPVDHTMPISPAVKASEPLIRQIFIGRGKDIMVTDALERKLYVIRKTASHRIQALKLKHGKEYFVPSMSARTVVYKGLLLAGQVGVYYRDLQDERVVSALALVHQRFSTNTFPAWELAHPYRMIAHNGEINTVKGNVNWLNARTGAIASHVLGDDLPKLWPLIYPGQSDTASFDNCLELLVMAGYPLVHAVMMMIPEAWEQHTLMDENRRAFYEYHAAMMEPWDGPAAIAFTDGRQIGATLDRNG…
>Burkholderia_multivorans_MSMB1916WGS
-------------------MNDHQQPLAAVPAAQGLYDPQNEHDACGVGFVAHIKGKKSHAIIQQGLKILENLDHRGAVGADPLMGDGAGILIQIPDAFYREEMAKQGVTLPPAGEYGVGMIFLPKENASRLACEQELERTVKAEGQVVLGWRDVPVDHTMPISPAVKASEPLIRQIFIGRGKDIMVTDALERKLYVIRKTASHRIQALKLKHGKEYFVPSMSARTVVYKGLLLAGQVGVYYRDLQDERVVSALALVHQRFSTNTFPAWELAHPYRMIAHNGEINTVKGNVNWLNARTGAIASHVLGDDLPKLWPLIYPGQSDTASFDNCLELLVMAGYPLVHAVMMMIPEAWEQHTLMDENRRAFYEYHAAMMEPWDGPAAIAFTDGRQIGATLDRNG…
>Burkholderia_multivorans_MSMB2008WGS
-------------------MNDHQQPLAAVPAAQGLYDPQNEHDACGVGFVAHIKGKKSHEIIQQGLKILENLDHRGAVGADPLMGDGAGILIQIPDAFYREEMAKQGVTLPPAGEYGVGMIFLPKENASRLACEQELERTVKAEGQVVLGWRDVPVDHTMPISPAVKASEPLIRQIFIGRGKDIMVTDALERKLYVIRKTASHRIQALKLKHGKEYFVPSMSARTVVYKGLLLAGQVGVYYRDLQDERVVSALALVHQRFSTNTFPAWELAHPYRMIAHNGEINTVKGNVNWLNARTGAIASHVLGDDLPKLWPLIYPGQSDTASFDNCLELLVMAGYPLVHAVMMMIPEAWEQHTLMDENRRAFYEYHAAMMEPWDGPAAIAFTDGRQIGATLDRNG…
>Burkholderia_multivorans_MSMB2021WGS
-------------------MNDHQQPLAAVPAAQGLYDPQNEHDACGVGFVAHIKGKKSHEIIQQGLKILENLDHRGAVGADPLMGDGAGILIQIPDAFYREEMAKQGVTLPPAGEYGVGMIFLPKENASRLACEQELERTVKAEGQVVLGWRDVPVDHTMPISPAVKASEPLIRQIFIGRGKDIMVTDALERKLYVIRKTASHRIQALKLKHGKEYFVPSMSARTVVYKGLLLAGQVGVYYRDLQDERVVSALALVHQRFSTNTFPAWELAHPYRMIAHNGEINTVKGNVNWLNARTGAIASHVLGDDLPKLWPLIYPGQSDTASFDNCLELLVMAGYPLVHAVMMMIPEAWEQHTLMDENRRAFYEYHAAMMEPWDGPAAIAFTDGRQIGATLDRNG…
>Burkholderia_multivorans_NKI379
-------------------MNDHQQPLAAVPAAQGLYDPQNEHDACGVGFVAHIKGKKSHEIIQQGLKILENLDHRGAVGADPLMGDGAGILIQIPDAFYREEMAKQGVTLPPAGEYGVGMIFLPKENASRLACEQELERTVKAEGQVVLGWRDVPVDHTMPISPAVKASEPLIRQIFIGRGKDIMVTDALERKLYVIRKTASHRIQALKLKHGKEYFVPSMSARTVVYKGLLLAGQVGVYYRDLQDERVVSALALVHQRFSTNTFPAWELAHPYRMIAHNGEINTVKGNVNWLNARTGAIASHVLGDDLPKLWPLIYPGQSDTASFDNCLELLVMAGYPLVHAVMMMIPEAWEQHTLMDENRRAFYEYHAAMMEPWDGPAAIAFTDGRQIGATLDRNG…
>Burkholderia_multivorans_P2Bm2011a
-------------------MNDHQQPLAAVPAAQGLYDPQNEHDACGVGFVAHIKGKKSHEIIQQGLKILENLDHRGAVGADPLMGDGAGILIQIPDAFYREEMAKQGVTLPPAGEYGVGMIFLPKENASRLACEQELERTVKAEGQVVLGWRDVPVDHTMPISPAVKASEPLIRQIFIGRGKDIMVTDALERKLYVIRKTASHRIQALKLKHGKEYFVPSMSARTVVYKGLLLAGQVGVYYRDLQDERVVSALALVHQRFSTNTFPAWELAHPYRMIAHNGEINTVKGNVNWLNARTGAIASHVLGDDLPKLWPLIYPGQSDTASFDNCLELLVMAGYPLVHAVMMMIPEAWEQHTLMDENRRAFYEYHAAMMEPWDGPAAIAFTDGRQIGATLDRNG…
>Burkholderia_pyrrocinia_5.5B
-------------------MNDHQQPLAAVPAAQGLYDPQNEHDACGVGFVAHIKGKKSHEIIQQGLKILENLDHRGAVGADPLMGDGAGILIQIPDAFYREEMSKQGVMLPPSGEYGVGMIFLPKENASRLACEQELERTVKAEGQVVLGWRDVPVDHAMPISPTVKASEPLIRQIFIGRGKDIMVTDALERKLYVIRKTASHRIQALKLKHGKEYFVPSMSARTVVYKGLLLAGQVGVYYRDLQDPRVVSALALVHQRFSTNTFPAWELAHPYRMIAHNGEINTVKGNVNWLNARTGAIASHVLGDDLPKLWPLIYPGQSDTASFDNCLELLVMAGYPLVHAVMMMIPEAWEQHTLMDENRRAFYEYHAAMMEPWDGPAAIAFTDGRQIGATLDRNG…
>Burkholderia_pyrrocinia_291
-------------------MNDHQQPLAAVPAAQGLYDPQNEHDACGVGFVAHIKGKKSHEIIQQGLKILENLDHRGAVGADPLMGDGAGILIQIPDAFYREEMSKQGVMLPPAGEYGVGMIFLPKENASRLACEQELERTVKAEGQVVLGWRDVPVDHAMPISPTVKASEPLIRQIFIGRGKDIMVTDALERKLYVIRKTASHRIQALKLKHGKEYFVPSMSARTVVYKGLLLAGQVGVYYRDLQDARVVSALALVHQRFSTNTFPAWELAHPYRMIAHNGEINTVKGNVNWLNARTGAIASHVLADDLPKLWPLIYPGQSDTASFDNCLELLVMAGYPLVHAVMMMIPEAWEQHTLMDENRRAFYEYHAAMMEPWDGPAAIAFTDGRQIGATLDRNG…
>Burkholderia_pyrrocinia_292
-------------------MNDHQQPLAAVPAAQGLYDPQNEHDACGVGFVAHIKGKKSHEIIQQGLKILENLDHRGAVGADPLMGDGAGILIQIPDAFYREEMSKQGVMLPPAGEYGVGMIFLPKENASRLACEQELERTVKAEGQVVLGWRDVPVDHAMPISPTVKASEPLIRQIFIGRGKDIMVTDALERKLYVIRKTASHRIQALKLKHGKEYFVPSMSARTVVYKGLLLAGQVGVYYRDLQDARVVSALALVHQRFSTNTFPAWELAHPYRMIAHNGEINTVKGNVNWLNARTGAIASHVLADDLPKLWPLIYPGQSDTASFDNCLELLVMAGYPLVHAVMMMIPEAWEQHTLMDENRRAFYEYHAAMMEPWDGPAAIAFTDGRQIGATLDRNG…
>Burkholderia_pyrrocinia_306
-------------------MNDHQQPLAAVPAAQGLYDPQNEHDACGVGFVAHIKGKKSHEIIQQGLKILENLDHRGAVGADPLMGDGAGILIQIPDAFYREEMSKQGVMLPPAGEYGVGMIFLPKENASRLACEQELERTVKAEGQVVLGWRDVPVDHAMPISPTVKASEPLIRQIFIGRGKDIMVTDALERKLYVIRKTASHRIQALKLKHGKEYFVPSMSARTVVYKGLLLAGQVGVYYRDLQDARVVSALALVHQRFSTNTFPAWELAHPYRMIAHNGEINTVKGNVNWLNARTGAIASHVLADDLPKLWPLIYPGQSDTASFDNCLELLVMAGYPLVHAVMMMIPEAWEQHTLMDENRRAFYEYHAAMMEPWDGPAAIAFTDGRQIGATLDRNG…
>Burkholderia_pyrrocinia_BCC0171
-------------------MNDHQQPLAAVPAAQGLYDPQNEHDACGVGFVAHIKGKKSHEIIQQGLKILENLDHRGAVGADPLMGDGAGILIQIPDAFYREEMSKQGVMLPPAGEYGVGMIFLPKENASRLACEQELERTVKAEGQVVLGWRDVPVDHAMPISPTVKASEPLIRQIFIGRGKDIMVTDALERKLYVIRKTASHRIQALKLKHGKEYFVPSMSARTVVYKGLLLAGQVGVYYRDLQDPRVVSALALVHQRFSTNTFPAWELAHPYRMIAHNGEINTVKGNVNWLNARTGAIASHVLADDLPKLWPLIYPGQSDTASFDNCLELLVMAGYPLVHAVMMMIPEAWEQHTLMDENRRAFYEYHAAMMEPWDGPAAIAFTDGRQIGATLDRNG…
>Burkholderia_pyrrocinia_BCC0986
-------------------MNDHQQPLAAVPAAQGLYDPQNEHDACGVGFVAHIKGKKSHEIIQQGLKILENLDHRGAVGADPLMGDGAGILIQIPDAFYREEMSKQGVMLPPAGEYGVGMIFLPKENASRLACEQELERTVKAEGQVVLGWRDVPVDHAMPISPTVKASEPLIRQIFIGRGKDIMVTDALERKLYVIRKTASHRIQALKLKHGKEYFVPSMSARTVVYKGLLLAGQVGVYYRDLQDARVVSALALVHQRFSTNTFPAWELAHPYRMIAHNGEINTVKGNVNWLNARTGAIASHVLADDLPKLWPLIYPGQSDTASFDNCLELLVMAGYPLVHAVMMMIPEAWEQHTLMDENRRAFYEYHAAMMEPWDGPAAIAFTDGRQIGATLDRNG…
>Burkholderia_pyrrocinia_BCC1346
-------------------MNDHQQPLTAVPAAQGLYDPQNEHDACGVGFVAHIKGKKSHEIIQQGLKILENLDHRGAVGADPLMGDGAGILIQIPDAFYREEMSKQGVMLPPAGEYGVGMIFLPKENASRLACEQELERTVKAEGQVVLGWRDVPVDHAMPISPTVKASEPLIRQIFIGRGKDIMVTDALERKLYVIRKTASHRIQALKLKHGKEYFVPSMSARTVVYKGLLLAGQVGVYYRDLQDARVVSALALVHQRFSTNTFPAWELAHPYRMIAHNGEINTVKGNVNWLNARTGAIASHVLADDLPKLWPLIYPGQSDTASFDNCLELLVMAGYPLVHAVMMMIPEAWEQHTLMDENRRAFYEYHAAMMEPWDGPAAIAFTDGRQIGATLDRNG…
>Burkholderia_pyrrocinia_BCC1364
-------------------MNDHQQPLTAVPAAQGLYDPQNEHDACGVGFVAHIKGKKSHEIIQQGLKILENLDHRGAVGADPLMGDGAGILIQIPDAFYREEMAKQGVMLPPAGEYGVGMIFLPKENASRLACEQELERTVKAEGQVVLGWRDVPVDHAMPISPTVKASEPLIRQIFIGRGKDIMVTDALERKLYVIRKTASHRIQALKLKHGKEYFVPSMSARTVVYKGLLLAGQVGVYYRDLQDSRVVSALALVHQRFSTNTFPAWELAHPYRMIAHNGEINTVKGNVNWLNARTGAIASHVLADDLPKLWPLIYPGQSDTASFDNCLELLVMAGYPLVHAVMMMIPEAWEQHTLMDENRRAFYEYHAAMMEPWDGPAAIAFTDGRQIGATLDRNG…
>Burkholderia_pyrrocinia_CH-67
-------------------MNDHQQPLTAVPAAQGLYDPQNEHDACGVGFVAHIKGKKSHEIIQQGLKILENLDHRGAVGADPLMGDGAGILIQIPDAFYREEMARQDVTLPPAGEYGVGMIFLPKENASRIACEQELERTVKAEGQVVLGWRDVPVDHAMPISPTVKATEPLIRQIFIGRGKDIMVTDALERKLYVIRKTASHRIQALKLKHGKEYFVPSMSARTVVYKGLLLAGQVGVYYRDLQDARVVSALALVHQRFSTNTFPAWELAHPYRMIAHNGEINTVKGNVNWLNARTGAIASHVLGDDLPKLWPLIYPGQSDTASFDNCLELLVMAGYPLVHAVMMMIPEAWEQHTLMDENRRAFYEYHAAMMEPWDGPAAIAFTDGRQIGATLDRNG…
>Burkholderia_pyrrocinia_DSM_10685
-------------------MNDHQQPLTAVPAAQGLYDPQNEHDACGVGFVAHIKGKKSHEIIQQGLKILENLDHRGAVGADPLMGDGAGILIQIPDAFYREEMSKQGVMLPPAGEYGVGMIFLPKENASRLACEQELERTVKAEGQVVLGWRDVPVDHAMPISPTVKASEPLIRQIFIGRGKDIMVTDALERKLYVIRKTASHRIQALKLKHGKEYFVPSMSARTVVYKGLLLAGQVGVYYRDLQDARVVSALALVHQRFSTNTFPAWELAHPYRMIAHNGEINTVKGNVNWLNARTGAIASHVLADDLPKLWPLIYPGQSDTASFDNCLELLVMAGYPLVHAVMMMIPEAWEQHTLMDENRRAFYEYHAAMMEPWDGPAAIAFTDGRQIGATLDRNG…
>Burkholderia_pyrrocinia_Hargis
-------------------MNDHQQPLAAVPAAQGLYDPQNEHDACGVGFVAHIKGKKSHEIIQQGLKILENLDHRGAVGADPLMGDGAGILIQIPDAFYREEMSKQGVMLPPSGEYGVGMIFLPKENASRLACEQELERTVKAEGQVVLGWRDVPVDHAMPISPTVKASEPLIRQIFIGRGKDIMVTDALERKLYVIRKTASHRIQALKLKHGKEYFVPSMSARTVVYKGLLLAGQVGVYYRDLQDPRVVSALALVHQRFSTNTFPAWELAHPYRMIAHNGEINTVKGNVNWLNARTGAIASHVLADDLPKLWPLIYPGQSDTASFDNCLELLVMAGYPLVHAVMMMIPEAWEQHTLMDENRRAFYEYHAAMMEPWDGPAAIAFTDGRQIGATLDRNG…
>Burkholderia_pyrrocinia_JK-SH007
-------------------MNDHQQPLAAVPAAQGLYDPQNEHDACGVGFVAHIKGKKSHEIIQQGLKILENLDHRGAVGADPLMGDGAGILIQIPDAFYREEMSKQGVMLPPAGEYGVGMIFLPKENASRLACEQELERTVKAEGQVVLGWRDVPVDHAMPISPTVKASEPLIRQIFIGRGKDIMVTDALERKLYVIRKTASHRIQALKLKHGKEYFVPSMSARTVVYKGLLLAGQVGVYYRDLQDARVVSALALVHQRFSTNTFPAWELAHPYRMIAHNGEINTVKGNVNWLNARTGAIASHVLADDLPKLWPLIYPGQSDTASFDNCLELLVMAGYPLVHAVMMMIPEAWEQHTLMDENRRAFYEYHAAMMEPWDGPAAIAFTDGRQIGATLDRNG…
>Burkholderia_pyrrocinia_LMG_14191
-------------------MNDHQQPLTAVPAAQGLYDPQNEHDACGVGFVAHIKGKKSHEIIQQGLKILENLDHRGAVGADPLMGDGAGILIQIPDAFYREEMSKQGVMLPPAGEYGVGMIFLPKENASRLACEQELERTVKAEGQVVLGWRDVPVDHAMPISPTVKASEPLIRQIFIGRGKDIMVTDALERKLYVIRKTASHRIQALKLKHGKEYFVPSMSARTVVYKGLLLAGQVGVYYRDLQDARVVSALALVHQRFSTNTFPAWELAHPYRMIAHNGEINTVKGNVNWLNARTGAIASHVLADDLPKLWPLIYPGQSDTASFDNCLELLVMAGYPLVHAVMMMIPEAWEQHTLMDENRRAFYEYHAAMMEPWDGPAAIAFTDGRQIGATLDRNG…
>Burkholderia_pyrrocinia_LMG_14191
MATTKRFNGPPGPLYDGVPMNDHQQPLAAVPAAQGLYDPQNEHDACGVGFVAHIKGKKSHEIIQQGLKILENLDHRGAVGADPLMGDGAGILIQIPDAFYREEMSKQGVMLPPAGEYGVGMIFLPKENASRLACEQELERTVKAEGQVVLGWRDVPVDHAMPISPTVKASEPLIRQIFIGRGKDIMVTDALERKLYVIRKTASHRIQALKLKHGKEYFVPSMSARTVVYKGLLLAGQVGVYYRDLQDARVVSALALVHQRFSTNTFPAWELAHPYRMIAHNGEINTVKGNVNWLNARTGAIASHVLADDLPKLWPLIYPGQSDTASFDNCLELLVMAGYPLVHAVMMMIPEAWEQHTLMDDNRRAFYEYHAAMMEPWDGPAAIAFTDGRQIGATLDRNG…
>Burkholderia_pyrrocinia_Lyc2
-------------------MNDHQQPLAAVPAAQGLYDPQNEHDACGVGFVAHIKGKKSHEIIQQGLKILENLDHRGAVGADPLMGDGAGILIQIPDAFYREEMSKQGVMLPPAGEYGVGMIFLPKENASRLACEQELERTVKAEGQVVLGWRDVPVDHAMPISPTVKASEPLIRQIFIGRGKDIMVTDALERKLYVIRKTASHRIQALKLKHGKEYFVPSMSARTVVYKGLLLAGQVGVYYRDLQDARVVSALALVHQRFSTNTFPAWELAHPYRMIAHNGEINTVKGNVNWLNARTGAIASHVLADDLPKLWPLIYPGQSDTASFDNCLELLVMAGYPLVHAVMMMIPEAWEQHTLMDENRRAFYEYHAAMMEPWDGPAAIAFTDGRQIGATLDRNG…
>Burkholderia_pyrrocinia_mHSR5
-------------------MNDHQLPLAAVPAAQGLYDPQNEHDACGVGFVAHIKGKKSHEIIQQGLKILENLDHRGAVGADPLMGDGAGILIQIPDAFYREEMAKQDVMLPPAGEYGVGMIFLPKENASRLACEQELERTVKAEGQVVLGWRDVPVDHAMPISPTVKASEPLIRQIFIGRGKDIMVTDALERKLYVIRKTASHRIQALKLKHGKEYFVPSMSARTVVYKGLLLAGQVGVYYRDLQDARVVSALALVHQRFSTNTFPAWELAHPYRMIAHNGEINTVKGNVNWLNARTGAIASHVLGDDLPKLWPLIYPGQSDTASFDNCLELLVMAGYPLVHAVMMMIPEAWEQHTLMDENRRAFYEYHAAMMEPWDGPAAIAFTDGRQIGATLDRNG…
>Burkholderia_pyrrocinia_MSMB1755
-------------------MNDHQQPLTAVPAAQGLYDPQNEHDACGVGFVAHIKGKKSHEIIQQGLKILENLDHRGAVGADPLMGDGAGILIQIPDAFYREEMARQDVTLPPAGEYGVGMIFLPKENASRIACEQELERTVKAEGQVVLGWRDVPVDHAMPISPTVKATEPLIRQIFIGRGKDIMVTDALERKLYVIRKTASHRIQALKLKHGKEYFVPSMSARTVVYKGLLLAGQVGVYYRDLQDARVVSALALVHQRFSTNTFPAWELAHPYRMIAHNGEINTVKGNVNWLNARTGAIASHVLGDDLPKLWPLIYPGQSDTASFDNCLELLVMAGYPLVHAVMMMIPEAWEQHTLMDENRRAFYEYHAAMMEPWDGPAAIAFTDGRQIGATLDRNG…
>Burkholderia_pyrrocinia_NFIX32
-------------------MNDHQQPLAAVPAAQGLYDPQNEHDACGVGFVAHIKGKKSHEIIQQGLKILENLDHRGAVGADPLMGDGAGILIQIPDAFYREEMSKQGVMLPPAGEYGVGMIFLPKENASRLACEQELERTVKAEGQVVLGWRDVPVDHAMPISPTVKASEPLIRQIFIGRGKDIMVTDALERKLYVIRKTASHRIQALKLKHGKEYFVPSMSARTVVYKGLLLAGQVGVYYRDLQDARVVSALALVHQRFSTNTFPAWELAHPYRMIAHNGEINTVKGNVNWLNARTGAIASHVLADDLPKLWPLIYPGQSDTASFDNCLELLVMAGYPLVHAVMMMIPEAWEQHTLMDDNRRAFYEYHAAMMEPWDGPAAIAFTDGRQIGATLDRNG…
>Burkholderia_pyrrocinia_XXB-24
-------------------MNDHQQPLAAVPAAQGLYDPQNEHDACGVGFVAHIKGKKSHEIIQQGLKILENLDHRGAVGADPLMGDGAGILIQIPDAFYREEMSKQGVMLPPAGEYGVGMIFLPKENASRLACEQELERTVKAEGQVVLGWRDVPVDHAMPISPTVKASEPLIRQIFIGRGKDIMVTDALERKLYVIRKTASHRIQALKLKHGKEYFVPSMSARTVVYKGLLLAGQVGVYYRDLQDARVVSALALVHQRFSTNTFPAWELAHPYRMNAHNGEINTVKGNVNWLNARTGAIASHVLADDLPKLWPLIYPGQSDTASFDNCLELLVMAGYPLVHAVMMMIPEAWEQHTLMDENRRAFYEYHAAMMEPWDGPAAIAFTDGRQIGATLDRNG…
>Burkholderia_stabilis_57_3
-------------------MNDHQQPLAAVPAAQGLYDPQNEHDACGVGFVAHIKGKKSHEIIQQGLKILENLDHRGAVGADPLMGDGAGILIQIPDAFYREEMSKQGVMLPPAGEYGVGMIFLPKENASRLACEQELERTVKAEGQVVLGWRDVPVDHAMPISPTVKASEPLIRQIFIGRGKDIMVTDALERKLYVIRKTASHRIQALKLKHGKEYFVPSMSARTIVYKGLLLAGQVGVYYRDLQDARVVSALALVHQRFSTNTFPAWELAHPYRMIAHNGEINTVKGNVNWLNARTGAIASHVLADDLPKLWPLIYPGQSDTASFDNCLELLVMAGYPLVHAVMMMIPEAWEQHTLMDENRRAFYEYHAAMMEPWDGPAAIAFTDGRQIGATLDRNG…
>Burkholderia_stabilis_57_4
-------------------MNDHQQPLAAVPAAQGLYDPQNEHDACGVGFVAHIKGKKSHEIIQQGLKILENLDHRGAVGADPLMGDGAGILIQIPDAFYREEMSKQGVMLPPAGEYGVGMIFLPKENASRLACEQELERTVKAEGQVVLGWRDVPVDHAMPISPTVKASEPLIRQIFIGRGKDIMVTDALERKLYVIRKTASHRIQALKLKHGKEYFVPSMSARTIVYKGLLLAGQVGVYYRDLQDARVVSALALVHQRFSTNTFPAWELAHPYRMIAHNGEINTVKGNVNWLNARTGAIASHVLADDLPKLWPLIYPGQSDTASFDNCLELLVMAGYPLVHAVMMMIPEAWEQHTLMDENRRAFYEYHAAMMEPWDGPAAIAFTDGRQIGATLDRNG…
>Burkholderia_stabilis_143_2
-------------------MNDHQQPLAAVPAAQGLYDPQNEHDACGVGFVAHIKGKKSHEIIQQGLKILENLDHRGAVGADPLMGDGAGILIQIPDAFYREEMSKQGVMLPPAGEYGVGMIFLPKENASRLACEQELERTVKAEGQVVLGWRDVPVDHAMPISPTVKASEPLIRQIFIGRGKDIMVTDALERKLYVIRKTASHRIQALKLKHGKEYFVPSMSARTIVYKGLLLAGQVGVYYRDLQDARVVSALALVHQRFSTNTFPAWELAHPYRMIAHNGEINTVKGNVNWLNARTGAIASHVLADDLPKLWPLIYPGQSDTASFDNCLELLVMAGYPLVHAVMMMIPEAWEQHTLMDENRRAFYEYHAAMMEPWDGPAAIAFTDGRQIGATLDRNG…
>Burkholderia_stabilis_ATCC_BAA-67
-------------------MNDHQQPLAAVPAAQGLYDPQNEHDACGVGFVAHIKGKKSHEIIQQGLKILENLDHRGAVGADPLMGDGAGILIQIPDAFYREEMSKQGVMLPPAGEYGVGMIFLPKENASRLACEQELERTVKAEGQVVLGWRDVPVDHAMPISPTVKASEPLIRQIFIGRGKDIMVTDALERKLYVIRKTASHRIQALKLKHGKEYFVPSMSARTIVYKGLLLAGQVGVYYRDLQDARVVSALALVHQRFSTNTFPAWELAHPYRMIAHNGEINTVKGNVNWLNARTGAIASHVLADDLPKLWPLIYPGQSDTASFDNCLELLVMAGYPLVHAVMMMIPEAWEQHTLMDENRRAFYEYHAAMMEPWDGPAAIAFTDGRQIGATLDRNG…
>Burkholderia_stabilis_BCC0186
-------------------MNDHQQPLAAVPAAQGLYDPQNEHDACGVGFVAHIKGKKSHEIIQQGLKILENLDHRGAVGADPLMGDGAGILIQIPDAFYREEMSKQGVMLPPAGEYGVGMIFLPKENASRLACEQELERTVKAEGQVVLGWRDVPVDHAMPISPTVKASEPLIRQIFIGRGKDIMVTDALERKLYVIRKTASHRIQALKLKHGKEYFVPSMSARTIVYKGLLLAGQVGVYYRDLQDARVVSALALVHQRFSTNTFPAWELAHPYRMIAHNGEINTVKGNVNWLNARTGAIASHVLADDLPKLWPLIYPGQSDTASFDNCLELLVMAGYPLVHAVMMMIPEAWEQHTLMDENRRAFYEYHAAMMEPWDGPAAIAFTDGRQIGATLDRNG…
>Burkholderia_stabilis_BCC0237
-------------------MNDHQQPLAAVPAAQGLYDPQNEHDACGVGFVAHIKGKKSHEIIQQGLKILENLDHRGAVGADPLMGDGAGILIQIPDAFYREEMSKQGVMLPPAGEYGVGMIFLPKENASRLACEQELERTVKAEGQVVLGWRDVPVDHAMPISPTVKASEPLIRQIFIGRGKDIMVTDALERKLYVIRKTASHRIQALKLKHGKEYFVPSMSARTIVYKGLLLAGQVGVYYRDLQDARVVSALALVHQRFSTNTFPAWELAHPYRMIAHNGEINTVKGNVNWLNARTGAIASHVLADDLPKLWPLIYPGQSDTASFDNCLELLVMAGYPLVHAVMMMIPEAWEQHTLMDENRRAFYEYHAAMMEPWDGPAAIAFTDGRQIGATLDRNG…
>Burkholderia_stabilis_BCC0285
-------------------MNDHQQPLAAVPAAQGLYDPQNEHDACGVGFVAHIKGKKSHEIIQQGLKILENLDHRGAVGADPLMGDGAGILIQIPDAFYREEMSKQGVMLPPAGEYGVGMIFLPKENASRLACEQELERTVKAEGQVVLGWRDVPVDHAMPISPTVKASEPLIRQIFIGRGKDIMVTDALERKLYVIRKTASHRIQALKLKHGKEYFVPSMSARTIVYKGLLLAGQVGVYYRDLQDARVVSALALVHQRFSTNTFPAWELAHPYRMIAHNGEINTVKGNVNWLNARTGAIASHVLADDLPKLWPLIYPGQSDTASFDNCLELLVMAGYPLVHAVMMMIPEAWEQHTLMDENRRAFYEYHAAMMEPWDGPAAIAFTDGRQIGATLDRNG…
>Burkholderia_stabilis_BCC1308
-------------------MNDHQQPLAAVPAAQGLYDPQNEHDACGVGFVAHIKGKKSHEIIQQGLKILENLDHRGAVGADPLMGDGAGILIQIPDAFYREEMSKQGVMLPPAGEYGVGMIFLPKENASRLACEQELERTVKAEGQVVLGWRDVPVDHAMPISPTVKASEPLIRQIFIGRGKDIMVTDALERKLYVIRKTASHRIQALKLKHGKEYFVPSMSARTIVYKGLLLAGQVGVYYRDLQDARVVSALALVHQRFSTNTFPAWELAHPYRMIAHNGEINTVKGNVNWLNARTGAIASHVLADDLPKLWPLIYPGQSDTASFDNCLELLVMAGYPLVHAVMMMIPEAWEQHTLMDENRRAFYEYHAAMMEPWDGPAAIAFTDGRQIGATLDRNG…
>Burkholderia_stabilis_BStabCH16
-------------------MNDHQQPLAAVPAAQGLYDPQNEHDACGVGFVAHIKGKKSHEIIQQGLKILENLDHRGAVGADPLMGDGAGILIQIPDAFYREEMSKQGVMLPPAGEYGVGMIFLPKENASRLACEQELERTVKAEGQVVLGWRDVPVDHAMPISPTVKASEPLIRQIFIGRGKDIMVTDALERKLYVIRKTASHRIQALKLKHGKEYFVPSMSARTIVYKGLLLAGQVGVYYRDLQDARVVSALALVHQRFSTNTFPAWELAHPYRMIAHNGEINTVKGNVNWLNARTGAIASHVLADDLPKLWPLIYPGQSDTASFDNCLELLVMAGYPLVHAVMMMIPEAWEQHTLMDENRRAFYEYHAAMMEPWDGPAAIAFTDGRQIGATLDRNG…
>Burkholderia_stabilis_EB159
-------------------MNDHQQPLAAVPAAQGLYDPQNEHDACGVGFVAHIKGKKSHEIIQQGLKILENLDHRGAVGADPLMGDGAGILIQIPDAFYREEMAKQGVMLPPAGEYGVGMIFLPKENASRLACEQELERTVKAEGQVVLGWRDVPVDHAMPISPTVKASEPLIRQIFIGRGKDIMVTDALERKLYVIRKTASHRIQALKLKHGKEYFVPSMSARTVVYKGLLLAGQVGVYYRDLQDARVVSALALVHQRFSTNTFPAWELAHPYRMIAHNGEINTVKGNVNWLNARTGAIASHVLADDLPKLWPLIYPGQSDTASFDNCLELLVMAGYPLVHAVMMMIPEAWEQHTLMDENRRAFYEYHAAMMEPWDGPAAIAFTDGRQIGATLDRNG…
>Burkholderia_stabilis_FERMP-21014
-------------------MNDHQQPLTAVPAAQGLYDPQNEHDACGVGFVAHIKGKKSHEIIQQGLKILENLDHRGAVGADPLMGDGAGILIQIPDAFYREEMSKQGVMLPPAGEYGVGMIFLPKENASRLACEQELERTVKAEGQVVLGWRDVPVDHAMPISPTVKASEPLIRQIFIGRGKDIMVTDALERKLYVIRKTASHRIQALKLKHGKEYFVPSMSARTVVYKGLLLAGQVGVYYRDLQDARVVSALALVHQRFSTNTFPAWELAHPYRMIAHNGEINTVKGNVNWLNARTGAIASHVLADDLPKLWPLIYPGQSDTASFDNCLELLVMAGYPLVHAVMMMIPEAWEQHTLMDENRRAFYEYHAAMMEPWDGPAAIAFTDGRQIGATLDRNG…
>Burkholderia_stabilis_LA20W
-------------------MNDHQQPLTAVPAAQGLYDPQNEHDACGVGFVAHIKGKKSHEIIQQGLKILENLDHRGAVGADPLMGDGAGILIQIPDAFYREEMSKQGVMLPPAGEYGVGMIFLPKENASRLACEQELERTVKAEGQVVLGWRDVPVDHAMPISPTVKASEPLIRQIFIGRGKDIMVTDALERKLYVIRKTASHRIQALKLKHGKEYFVPSMSARTVVYKGLLLAGQVGVYYRDLQDARVVSALALVHQRFSTNTFPAWELAHPYRMIAHNGEINTVKGNVNWLNARTGAIASHVLADDLPKLWPLIYPGQSDTASFDNCLELLVMAGYPLVHAVMMMIPEAWEQHTLMDENRRAFYEYHAAMMEPWDGPAAIAFTDGRQIGATLDRNG…
>Burkholderia_stabilis_WEAC-946014-BCSA-SUB4
-------------------MNDHQQPLAAVPAAQGLYDPQNEHDACGVGFVAHIKGKKSHEIIQQGLKILENLDHRGAVGADPLMGDGAGILIQIPDAFYREEMSKQGVMLPPAGEYGVGMIFLPKENASRLACEQELERTVKAEGQVVLGWRDVPVDHAMPISPTVKASEPLIRQIFIGRGKDIMVTDALERKLYVIRKTASHRIQALKLKHGKEYFVPSMSARTIVYKGLLLAGQVGVYYRDLQDARVVSALALVHQRFSTNTFPAWELAHPYRMIAHNGEINTVKGNVNWLNARTGAIASHVLADDLPKLWPLIYPGQSDTASFDNCLELLVMAGYPLVHAVMMMIPEAWEQHTLMDENRRAFYEYHAAMMEPWDGPAAIAFTDGRQIGATLDRNG…
>Burkholderia_stabilis_WEAC-973446-BCSA-SUB2
-------------------MNDHQQPLAAVPAAQGLYDPQNEHDACGVGFVAHIKGKKSHEIIQQGLKILENLDHRGAVGADPLMGDGAGILIQIPDAFYREEMSKQGVMLPPAGEYGVGMIFLPKENASRLACEQELERTVKAEGQVVLGWRDVPVDHAMPISPTVKASEPLIRQIFIGRGKDIMVTDALERKLYVIRKTASHRIQALKLKHGKEYFVPSMSARTIVYKGLLLAGQVGVYYRDLQDARVVSALALVHQRFSTNTFPAWELAHPYRMIAHNGEINTVKGNVNWLNARTGAIASHVLADDLPKLWPLIYPGQSDTASFDNCLELLVMAGYPLVHAVMMMIPEAWEQHTLMDENRRAFYEYHAAMMEPWDGPAAIAFTDGRQIGATLDRNG…
>Burkholderia_stabilis_WEAC-973447-BCSA-SUB1
-------------------MNDHQQPLAAVPAAQGLYDPQNEHDACGVGFVAHIKGKKSHEIIQQGLKILENLDHRGAVGADPLMGDGAGILIQIPDAFYREEMSKQGVMLPPAGEYGVGMIFLPKENASRLACEQELERTVKAEGQVVLGWRDVPVDHAMPISPTVKASEPLIRQIFIGRGKDIMVTDALERKLYVIRKTASHRIQALKLKHGKEYFVPSMSARTIVYKGLLLAGQVGVYYRDLQDARVVSALALVHQRFSTNTFPAWELAHPYRMIAHNGEINTVKGNVNWLNARTGAIASHVLADDLPKLWPLIYPGQSDTASFDNCLELLVMAGYPLVHAVMMMIPEAWEQHTLMDENRRAFYEYHAAMMEPWDGPAAIAFTDGRQIGATLDRNG…
>Burkholderia_stabilis_WEAC-973447-TSA-SUB5
-------------------MNDHQQPLAAVPAAQGLYDPQNEHDACGVGFVAHIKGKKSHEIIQQGLKILENLDHRGAVGADPLMGDGAGILIQIPDAFYREEMSKQGVMLPPAGEYGVGMIFLPKENASRLACEQELERTVKAEGQVVLGWRDVPVDHAMPISPTVKASEPLIRQIFIGRGKDIMVTDALERKLYVIRKTASHRIQALKLKHGKEYFVPSMSARTIVYKGLLLAGQVGVYYRDLQDARVVSALALVHQRFSTNTFPAWELAHPYRMIAHNGEINTVKGNVNWLNARTGAIASHVLADDLPKLWPLIYPGQSDTASFDNCLELLVMAGYPLVHAVMMMIPEAWEQHTLMDENRRAFYEYHAAMMEPWDGPAAIAFTDGRQIGATLDRNG…
>Burkholderia_stabilis_WEAC-973448-BCSA-SUB1
-------------------MNDHQQPLAAVPAAQGLYDPQNEHDACGVGFVAHIKGKKSHEIIQQGLKILENLDHRGAVGADPLMGDGAGILIQIPDAFYREEMSKQGVMLPPAGEYGVGMIFLPKENASRLACEQELERTVKAEGQVVLGWRDVPVDHAMPISPTVKASEPLIRQIFIGRGKDIMVTDALERKLYVIRKTASHRIQALKLKHGKEYFVPSMSARTIVYKGLLLAGQVGVYYRDLQDARVVSALALVHQRFSTNTFPAWELAHPYRMIAHNGEINTVKGNVNWLNARTGAIASHVLADDLPKLWPLIYPGQSDTASFDNCLELLVMAGYPLVHAVMMMIPEAWEQHTLMDENRRAFYEYHAAMMEPWDGPAAIAFTDGRQIGATLDRNG…
>Burkholderia_stabilis_WEAC-973448-TSA-SUB8
-------------------MNDHQQPLAAVPAAQGLYDPQNEHDACGVGFVAHIKGKKSHEIIQQGLKILENLDHRGAVGADPLMGDGAGILIQIPDAFYREEMSKQGVMLPPAGEYGVGMIFLPKENASRLACEQELERTVKAEGQVVLGWRDVPVDHAMPISPTVKASEPLIRQIFIGRGKDIMVTDALERKLYVIRKTASHRIQALKLKHGKEYFVPSMSARTIVYKGLLLAGQVGVYYRDLQDARVVSALALVHQRFSTNTFPAWELAHPYRMIAHNGEINTVKGNVNWLNARTGAIASHVLADDLPKLWPLIYPGQSDTASFDNCLELLVMAGYPLVHAVMMMIPEAWEQHTLMDENRRAFYEYHAAMMEPWDGPAAIAFTDGRQIGATLDRNG…
>Burkholderia_stabilis_WEAC-973449-BCSA-SUB1
-------------------MNDHQQPLAAVPAAQGLYDPQNEHDACGVGFVAHIKGKKSHEIIQQGLKILENLDHRGAVGADPLMGDGAGILIQIPDAFYREEMSKQGVMLPPAGEYGVGMIFLPKENASRLACEQELERTVKAEGQVVLGWRDVPVDHAMPISPTVKASEPLIRQIFIGRGKDIMVTDALERKLYVIRKTASHRIQALKLKHGKEYFVPSMSARTIVYKGLLLAGQVGVYYRDLQDARVVSALALVHQRFSTNTFPAWELAHPYRMIAHNGEINTVKGNVNWLNARTGAIASHVLADDLPKLWPLIYPGQSDTASFDNCLELLVMAGYPLVHAVMMMIPEAWEQHTLMDENRRAFYEYHAAMMEPWDGPAAIAFTDGRQIGATLDRNG…
>Burkholderia_stabilis_WEAC-973449-SDA-SUB5
-------------------MNDHQQPLAAVPAAQGLYDPQNEHDACGVGFVAHIKGKKSHEIIQQGLKILENLDHRGAVGADPLMGDGAGILIQIPDAFYREEMSKQGVMLPPAGEYGVGMIFLPKENASRLACEQELERTVKAEGQVVLGWRDVPVDHAMPISPTVKASEPLIRQIFIGRGKDIMVTDALERKLYVIRKTASHRIQALKLKHGKEYFVPSMSARTIVYKGLLLAGQVGVYYRDLQDARVVSALALVHQRFSTNTFPAWELAHPYRMIAHNGEINTVKGNVNWLNARTGAIASHVLADDLPKLWPLIYPGQSDTASFDNCLELLVMAGYPLVHAVMMMIPEAWEQHTLMDENRRAFYEYHAAMMEPWDGPAAIAFTDGRQIGATLDRNG…
>Burkholderia_stabilis_WEAC-1021825-BCSA-SUB1
-------------------MNDHQQPLAAVPAAQGLYDPQNEHDACGVGFVAHIKGKKSHEIIQQGLKILENLDHRGAVGADPLMGDGAGILIQIPDAFYREEMSKQGVMLPPAGEYGVGMIFLPKENASRLACEQELERTVKAEGQVVLGWRDVPVDHAMPISPTVKASEPLIRQIFIGRGKDIMVTDALERKLYVIRKTASHRIQALKLKHGKEYFVPSMSARTIVYKGLLLAGQVGVYYRDLQDARVVSALALVHQRFSTNTFPAWELAHPYRMIAHNGEINTVKGNVNWLNARTGAIASHVLADDLPKLWPLIYPGQSDTASFDNCLELLVMAGYPLVHAVMMMIPEAWEQHTLMDENRRAFYEYHAAMMEPWDGPAAIAFTDGRQIGATLDRNG…
>Burkholderia_stabilis_WEAC-1021825-BCSA-SUB2
-------------------MNDHQQPLAAVPAAQGLYDPQNEHDACGVGFVAHIKGKKSHEIIQQGLKILENLDHRGAVGADPLMGDGAGILIQIPDAFYREEMSKQGVMLPPAGEYGVGMIFLPKENASRLACEQELERTVKAEGQVVLGWRDVPVDHAMPISPTVKASEPLIRQIFIGRGKDIMVTDALERKLYVIRKTASHRIQALKLKHGKEYFVPSMSARTIVYKGLLLAGQVGVYYRDLQDARVVSALALVHQRFSTNTFPAWELAHPYRMIAHNGEINTVKGNVNWLNARTGAIASHVLADDLPKLWPLIYPGQSDTASFDNCLELLVMAGYPLVHAVMMMIPEAWEQHTLMDENRRAFYEYHAAMMEPWDGPAAIAFTDGRQIGATLDRNG…
>Burkholderia_stabilis_WEAC-1021825-BCSA-SUB3
-------------------MNDHQQPLAAVPAAQGLYDPQNEHDACGVGFVAHIKGKKSHEIIQQGLKILENLDHRGAVGADPLMGDGAGILIQIPDAFYREEMSKQGVMLPPAGEYGVGMIFLPKENASRLACEQELERTVKAEGQVVLGWRDVPVDHAMPISPTVKASEPLIRQIFIGRGKDIMVTDALERKLYVIRKTASHRIQALKLKHGKEYFVPSMSARTIVYKGLLLAGQVGVYYRDLQDARVVSALALVHQRFSTNTFPAWELAHPYRMIAHNGEINTVKGNVNWLNARTGAIASHVLADDLPKLWPLIYPGQSDTASFDNCLELLVMAGYPLVHAVMMMIPEAWEQHTLMDENRRAFYEYHAAMMEPWDGPAAIAFTDGRQIGATLDRNG…
>Burkholderia_stabilis_WEAC-1153046-BCSA-SUB1
-------------------MNDHQQPLAAVPAAQGLYDPQNEHDACGVGFVAHIKGKKSHEIIQQGLKILENLDHRGAVGADPLMGDGAGILIQIPDAFYREEMSKQGVMLPPAGEYGVGMIFLPKENASRLACEQELERTVKAEGQVVLGWRDVPVDHAMPISPTVKASEPLIRQIFIGRGKDIMVTDALERKLYVIRKTASHRIQALKLKHGKEYFVPSMSARTIVYKGLLLAGQVGVYYRDLQDARVVSALALVHQRFSTNTFPAWELAHPYRMIAHNGEINTVKGNVNWLNARTGAIASHVLADDLPKLWPLIYPGQSDTASFDNCLELLVMAGYPLVHAVMMMIPEAWEQHTLMDENRRAFYEYHAAMMEPWDGPAAIAFTDGRQIGATLDRNG…
>Burkholderia_stabilis_WEAC-1168894-CETRIMIDE-SUB7
-------------------MNDHQQPLAAVPAAQGLYDPQNEHDACGVGFVAHIKGKKSHEIIQQGLKILENLDHRGAVGADPLMGDGAGILIQIPDAFYREEMSKQGVMLPPAGEYGVGMIFLPKENASRLACEQELERTVKAEGQVVLGWRDVPVDHAMPISPTVKASEPLIRQIFIGRGKDIMVTDALERKLYVIRKTASHRIQALKLKHGKEYFVPSMSARTIVYKGLLLAGQVGVYYRDLQDARVVSALALVHQRFSTNTFPAWELAHPYRMIAHNGEINTVKGNVNWLNARTGAIASHVLADDLPKLWPLIYPGQSDTASFDNCLELLVMAGYPLVHAVMMMIPEAWEQHTLMDENRRAFYEYHAAMMEPWDGPAAIAFTDGRQIGATLDRNG…
>Burkholderia_stabilis_WEAC-1172027-BCSA-SUB2
-------------------MNDHQQPLAAVPAAQGLYDPQNEHDACGVGFVAHIKGKKSHEIIQQGLKILENLDHRGAVGADPLMGDGAGILIQIPDAFYREEMSKQGVMLPPAGEYGVGMIFLPKENASRLACEQELERTVKAEGQVVLGWRDVPVDHAMPISPTVKASEPLIRQIFIGRGKDIMVTDALERKLYVIRKTASHRIQALKLKHGKEYFVPSMSARTIVYKGLLLAGQVGVYYRDLQDARVVSALALVHQRFSTNTFPAWELAHPYRMIAHNGEINTVKGNVNWLNARTGAIASHVLADDLPKLWPLIYPGQSDTASFDNCLELLVMAGYPLVHAVMMMIPEAWEQHTLMDENRRAFYEYHAAMMEPWDGPAAIAFTDGRQIGATLDRNG…
>Burkholderia_stabilis_WEAC-1172027-SDA-SUB3
-------------------MNDHQQPLAAVPAAQGLYDPQNEHDACGVGFVAHIKGKKSHEIIQQGLKILENLDHRGAVGADPLMGDGAGILIQIPDAFYREEMSKQGVMLPPAGEYGVGMIFLPKENASRLACEQELERTVKAEGQVVLGWRDVPVDHAMPISPTVKASEPLIRQIFIGRGKDIMVTDALERKLYVIRKTASHRIQALKLKHGKEYFVPSMSARTIVYKGLLLAGQVGVYYRDLQDARVVSALALVHQRFSTNTFPAWELAHPYRMIAHNGEINTVKGNVNWLNARTGAIASHVLADDLPKLWPLIYPGQSDTASFDNCLELLVMAGYPLVHAVMMMIPEAWEQHTLMDENRRAFYEYHAAMMEPWDGPAAIAFTDGRQIGATLDRNG…
>Burkholderia_vietnamiensis_FL-2-3-10-S3-D0
-------------------MNDHQKPLAAVPAAQGLYDPQNEHDACGVGFVAHIKGKKSHEIIQQGLKILENLDHRGAVGADPLMGDGAGILIQIPDAFYREEMSKQGVTLPPAGEYGVGMIFLPKENASRLACEQELERTVRAEGQVVLGWRDVPVDHAMPISPTVKASEPLIRQIFIGRGKDIMVTDALERKLYVIRKTASHRIQALKLKHGKEYFVPSMSARTIVYKGLLLAGQVGVYYRDLQDARVVSALALVHQRFSTNTFPAWELAHPYRMIAHNGEINTVKGNVNWLNARTGAIASHVLGDDLPKLWPLIYPGQSDTASFDNCLELLVMAGYPLVHAVMMMIPEAWEQHTLMDENRRAFYEYHAAMMEPWDGPAAIAFTDGRQIGATLDRNG…
